# Supplementary material for: N-mixture models with camera trap imagery produce accurate abundance estimates of ungulates
Source: Sci Rep. 2024 Dec 28;14:31421. doi: 10.1038/s41598-024-83011-4 (PMC11682081; doi:10.1038/s41598-024-83011-4)
Supplement: Supplementary file 8 — Supplementary Material 8 [file 41598_2024_83011_MOESM8_ESM.csv]

LineNum	CameraID	Date	AgeSex	Day1	Day2	Day3	Total
1	G0	5/17/2017	ADULT	0	0	0	0
2	G0	5/20/2017	ADULT	0	0	0	0
3	G0	5/23/2017	ADULT	0	0	0	0
4	G0	5/26/2017	ADULT	0	0	0	0
5	G0	5/29/2017	ADULT	0	0	0	0
6	G0	6/1/2017	ADULT	0	0	0	0
7	G0	6/4/2017	ADULT	0	0	0	0
8	G0	6/7/2017	ADULT	0	0	0	0
9	G0	6/10/2017	ADULT	0	0	0	0
10	G0	6/13/2017	ADULT	0	0	0	0
11	G0	6/16/2017	ADULT	0	0	0	0
12	G0	6/19/2017	ADULT	0	0	0	0
13	G0	6/22/2017	ADULT	0	0	0	0
14	G0	6/25/2017	ADULT	0	0	0	0
15	G0	6/28/2017	ADULT	0	0	0	0
16	G0	7/1/2017	ADULT	0	0	0	0
17	G0	7/4/2017	ADULT	0	0	0	0
18	G0	7/7/2017	ADULT	0	0	0	0
19	G0	7/10/2017	ADULT	0	0	0	0
20	G0	7/13/2017	ADULT	0	0	0	0
21	G0	7/16/2017	ADULT	0	2	0	2
22	G0	7/19/2017	ADULT	0	0	0	0
23	G0	7/22/2017	ADULT	0	0	0	0
24	G0	7/25/2017	ADULT	0	0	0	0
25	G0	7/28/2017	ADULT	0	0	0	0
26	G0	7/31/2017	ADULT	0	0	0	0
27	G0	8/3/2017	ADULT	0	0	0	0
28	G0	8/6/2017	ADULT	0	0	0	0
29	G0	8/9/2017	ADULT	0	0	0	0
30	G0	8/12/2017	ADULT	0	0	0	0
31	G0	8/15/2017	ADULT	0	0	0	0
32	G0	8/18/2017	ADULT	0	0	0	0
33	G0	8/21/2017	ADULT	0	0	0	0
34	G0	8/24/2017	ADULT	0	0	0	0
35	G0	8/27/2017	ADULT	0	0	0	0
36	G0	8/30/2017	ADULT	0	0	0	0
37	G0	9/2/2017	ADULT	0	0	0	0
38	G0	9/5/2017	ADULT	0	0	0	0
39	G0	9/8/2017	ADULT	0	0	0	0
40	G0	9/11/2017	ADULT	0	0	0	0
41	G0	9/14/2017	ADULT	0	0	0	0
42	G0	9/17/2017	ADULT	0	0	0	0
43	G0	9/20/2017	ADULT	0	0	0	0
44	G0	9/23/2017	ADULT	0	0	0	0
45	G0	9/26/2017	ADULT	0	0	0	0
46	G0	9/29/2017	ADULT	0	0	0	0
47	G0	10/2/2017	ADULT	0	0	0	0
48	G0	10/5/2017	ADULT	0	0	0	0
49	G0	10/8/2017	ADULT	0	0	0	0
50	G0	10/11/2017	ADULT	0	0	0	0
51	G0	10/14/2017	ADULT	0	0	0	0
52	G0	10/17/2017	ADULT	0	0	0	0
53	G0	10/20/2017	ADULT	0	0	0	0
54	G0	10/23/2017	ADULT	0	2	0	2
55	G0	10/26/2017	ADULT	0	0	0	0
56	G0	10/29/2017	ADULT	0	0	0	0
57	G0	11/1/2017	ADULT	0	0	0	0
58	G0	11/4/2017	ADULT	0	0	0	0
59	G0	11/7/2017	ADULT	0	0	0	0
60	G0	11/10/2017	ADULT	0	0	0	0
61	G0	11/13/2017	ADULT	0	0	0	0
62	G0	11/16/2017	ADULT	0	0	0	0
63	G0	11/19/2017	ADULT	0	0	0	0
64	G0	11/22/2017	ADULT	0	1	0	1
65	G0	11/25/2017	ADULT	0	1	0	1
66	G0	11/28/2017	ADULT	0	0	0	0
67	G0	12/1/2017	ADULT	0	0	0	0
68	G0	12/4/2017	ADULT	0	0	0	0
69	G0	12/7/2017	ADULT	0	0	0	0
70	G0	12/10/2017	ADULT	0	0	0	0
71	G0	12/13/2017	ADULT	0	0	0	0
72	G0	12/16/2017	ADULT	0	0	0	0
73	G0	12/19/2017	ADULT	0	0	0	0
74	G0	12/22/2017	ADULT	0	0	0	0
75	G0	12/25/2017	ADULT	0	0	0	0
76	G0	12/28/2017	ADULT	0	0	0	0
77	G0	12/31/2017	ADULT	0	3	4	7
78	G0	1/3/2018	ADULT	0	0	0	0
79	G0	1/6/2018	ADULT	0	0	0	0
80	G0	1/9/2018	ADULT	0	0	0	0
81	G0	1/12/2018	ADULT	0	0	0	0
82	G0	1/15/2018	ADULT	0	0	0	0
83	G0	1/18/2018	ADULT	0	0	0	0
84	G0	1/21/2018	ADULT	0	0	0	0
85	G0	1/24/2018	ADULT	0	0	0	0
86	G0	1/27/2018	ADULT	1	0	0	1
87	G0	1/30/2018	ADULT	0	0	1	1
88	G0	2/2/2018	ADULT	0	0	0	0
89	G0	2/5/2018	ADULT	0	0	0	0
90	G0	2/8/2018	ADULT	0	0	0	0
91	G0	2/11/2018	ADULT	0	0	0	0
92	G0	2/14/2018	ADULT	0	0	0	0
93	G0	2/17/2018	ADULT	0	0	0	0
94	G0	2/20/2018	ADULT	0	0	0	0
95	G0	2/23/2018	ADULT	0	0	0	0
96	G0	2/26/2018	ADULT	0	0	0	0
97	G0	3/1/2018	ADULT	0	0	0	0
98	G0	3/4/2018	ADULT	0	0	0	0
99	G0	3/7/2018	ADULT	0	0	0	0
100	G0	3/10/2018	ADULT	0	2	0	2
101	G0	3/13/2018	ADULT	0	0	0	0
102	G0	3/16/2018	ADULT	0	0	0	0
103	G0	3/19/2018	ADULT	3	2	0	5
104	G0	3/22/2018	ADULT	1	0	0	1
105	G0	3/25/2018	ADULT	0	0	0	0
106	G0	3/28/2018	ADULT	0	0	0	0
107	G0	3/31/2018	ADULT	0	0	0	0
108	G0	4/3/2018	ADULT	0	0	0	0
109	G0	4/6/2018	ADULT	0	0	0	0
110	G0	4/9/2018	ADULT	0	0	0	0
111	G0	4/12/2018	ADULT	0	0	0	0
112	G0	4/15/2018	ADULT	0	0	0	0
113	G0	4/18/2018	ADULT	0	0	0	0
114	G0	4/21/2018	ADULT	0	0	0	0
115	G0	4/24/2018	ADULT	0	0	0	0
116	G10	5/17/2017	ADULT	NA	0	0	0
117	G10	5/20/2017	ADULT	0	0	0	0
118	G10	5/23/2017	ADULT	0	0	0	0
119	G10	5/26/2017	ADULT	0	0	0	0
120	G10	5/29/2017	ADULT	0	0	0	0
121	G10	6/1/2017	ADULT	0	0	0	0
122	G10	6/4/2017	ADULT	0	0	0	0
123	G10	6/7/2017	ADULT	0	0	0	0
124	G10	6/10/2017	ADULT	0	0	0	0
125	G10	6/13/2017	ADULT	0	0	0	0
126	G10	6/16/2017	ADULT	0	0	0	0
127	G10	6/19/2017	ADULT	0	0	0	0
128	G10	6/22/2017	ADULT	0	0	0	0
129	G10	6/25/2017	ADULT	0	0	0	0
130	G10	6/28/2017	ADULT	0	0	0	0
131	G10	7/1/2017	ADULT	0	0	0	0
132	G10	7/4/2017	ADULT	0	0	0	0
133	G10	7/7/2017	ADULT	0	0	0	0
134	G10	7/10/2017	ADULT	0	0	0	0
135	G10	7/13/2017	ADULT	0	0	0	0
136	G10	7/16/2017	ADULT	0	0	0	0
137	G10	7/19/2017	ADULT	0	0	0	0
138	G10	7/22/2017	ADULT	0	0	0	0
139	G10	7/25/2017	ADULT	0	0	0	0
140	G10	7/28/2017	ADULT	0	0	0	0
141	G10	7/31/2017	ADULT	0	0	0	0
142	G10	8/3/2017	ADULT	0	0	0	0
143	G10	8/6/2017	ADULT	0	0	0	0
144	G10	8/9/2017	ADULT	0	0	0	0
145	G10	8/12/2017	ADULT	0	0	0	0
146	G10	8/15/2017	ADULT	0	0	0	0
147	G10	8/18/2017	ADULT	0	0	0	0
148	G10	8/21/2017	ADULT	0	0	0	0
149	G10	8/24/2017	ADULT	0	0	0	0
150	G10	8/27/2017	ADULT	0	0	0	0
151	G10	8/30/2017	ADULT	0	0	0	0
152	G10	9/2/2017	ADULT	0	0	0	0
153	G10	9/5/2017	ADULT	0	0	0	0
154	G10	9/8/2017	ADULT	0	0	0	0
155	G10	9/11/2017	ADULT	0	0	0	0
156	G10	9/14/2017	ADULT	0	0	0	0
157	G10	9/17/2017	ADULT	0	0	0	0
158	G10	9/20/2017	ADULT	0	0	0	0
159	G10	9/23/2017	ADULT	0	0	0	0
160	G10	9/26/2017	ADULT	0	0	0	0
161	G10	9/29/2017	ADULT	0	0	0	0
162	G10	10/2/2017	ADULT	0	0	0	0
163	G10	10/5/2017	ADULT	0	0	0	0
164	G10	10/8/2017	ADULT	0	0	0	0
165	G10	10/11/2017	ADULT	0	0	0	0
166	G10	10/14/2017	ADULT	0	0	0	0
167	G10	10/17/2017	ADULT	0	0	0	0
168	G10	10/20/2017	ADULT	0	0	0	0
169	G10	10/23/2017	ADULT	0	0	0	0
170	G10	10/26/2017	ADULT	0	0	0	0
171	G10	10/29/2017	ADULT	0	0	0	0
172	G10	11/1/2017	ADULT	0	0	0	0
173	G10	11/4/2017	ADULT	0	0	0	0
174	G10	11/7/2017	ADULT	0	0	0	0
175	G10	11/10/2017	ADULT	0	0	0	0
176	G10	11/13/2017	ADULT	0	0	0	0
177	G10	11/16/2017	ADULT	0	0	0	0
178	G10	11/19/2017	ADULT	0	0	0	0
179	G10	11/22/2017	ADULT	0	0	0	0
180	G10	11/25/2017	ADULT	0	0	0	0
181	G10	11/28/2017	ADULT	0	0	0	0
182	G10	12/1/2017	ADULT	0	0	0	0
183	G10	12/4/2017	ADULT	0	0	0	0
184	G10	12/7/2017	ADULT	0	0	0	0
185	G10	12/10/2017	ADULT	0	0	0	0
186	G10	12/13/2017	ADULT	0	0	0	0
187	G10	12/16/2017	ADULT	0	0	0	0
188	G10	12/19/2017	ADULT	0	0	0	0
189	G10	12/22/2017	ADULT	0	0	0	0
190	G10	12/25/2017	ADULT	0	0	0	0
191	G10	12/28/2017	ADULT	0	0	0	0
192	G10	12/31/2017	ADULT	0	0	0	0
193	G10	1/3/2018	ADULT	0	0	0	0
194	G10	1/6/2018	ADULT	0	0	0	0
195	G10	1/9/2018	ADULT	0	0	0	0
196	G10	1/12/2018	ADULT	0	0	0	0
197	G10	1/15/2018	ADULT	0	0	0	0
198	G10	1/18/2018	ADULT	0	0	0	0
199	G10	1/21/2018	ADULT	0	0	0	0
200	G10	1/24/2018	ADULT	0	0	0	0
201	G10	1/27/2018	ADULT	0	0	0	0
202	G10	1/30/2018	ADULT	0	0	0	0
203	G10	2/2/2018	ADULT	0	0	0	0
204	G10	2/5/2018	ADULT	0	0	0	0
205	G10	2/8/2018	ADULT	0	0	0	0
206	G10	2/11/2018	ADULT	0	0	0	0
207	G10	2/14/2018	ADULT	0	0	0	0
208	G10	2/17/2018	ADULT	0	0	0	0
209	G10	2/20/2018	ADULT	0	0	0	0
210	G10	2/23/2018	ADULT	0	0	0	0
211	G10	2/26/2018	ADULT	0	0	0	0
212	G10	3/1/2018	ADULT	0	0	0	0
213	G10	3/4/2018	ADULT	0	0	0	0
214	G10	3/7/2018	ADULT	0	0	0	0
215	G10	3/10/2018	ADULT	4	0	0	4
216	G10	3/13/2018	ADULT	0	0	0	0
217	G10	3/16/2018	ADULT	0	0	0	0
218	G10	3/19/2018	ADULT	0	0	0	0
219	G10	3/22/2018	ADULT	0	0	0	0
220	G10	3/25/2018	ADULT	0	0	0	0
221	G10	3/28/2018	ADULT	0	0	0	0
222	G10	3/31/2018	ADULT	0	0	0	0
223	G10	4/3/2018	ADULT	0	0	0	0
224	G10	4/6/2018	ADULT	0	0	0	0
225	G10	4/9/2018	ADULT	0	0	0	0
226	G10	4/12/2018	ADULT	0	0	0	0
227	G10	4/15/2018	ADULT	0	0	0	0
228	G10	4/18/2018	ADULT	0	0	0	0
229	G10	4/21/2018	ADULT	0	0	0	0
230	G10	4/24/2018	ADULT	0	0	0	0
231	G11c	5/17/2017	ADULT	NA	NA	NA	NA
232	G11c	5/20/2017	ADULT	NA	NA	NA	NA
233	G11c	5/23/2017	ADULT	NA	NA	NA	NA
234	G11c	5/26/2017	ADULT	NA	NA	NA	NA
235	G11c	5/29/2017	ADULT	NA	NA	NA	NA
236	G11c	6/1/2017	ADULT	NA	NA	NA	NA
237	G11c	6/4/2017	ADULT	NA	NA	NA	NA
238	G11c	6/7/2017	ADULT	0	0	0	0
239	G11c	6/10/2017	ADULT	0	0	0	0
240	G11c	6/13/2017	ADULT	0	0	0	0
241	G11c	6/16/2017	ADULT	3	0	0	3
242	G11c	6/19/2017	ADULT	0	0	0	0
243	G11c	6/22/2017	ADULT	0	0	0	0
244	G11c	6/25/2017	ADULT	0	0	0	0
245	G11c	6/28/2017	ADULT	0	0	0	0
246	G11c	7/1/2017	ADULT	0	0	0	0
247	G11c	7/4/2017	ADULT	0	2	0	2
248	G11c	7/7/2017	ADULT	0	0	0	0
249	G11c	7/10/2017	ADULT	0	0	2	2
250	G11c	7/13/2017	ADULT	0	0	0	0
251	G11c	7/16/2017	ADULT	0	0	0	0
252	G11c	7/19/2017	ADULT	0	0	1	1
253	G11c	7/22/2017	ADULT	0	0	2	2
254	G11c	7/25/2017	ADULT	0	0	1	1
255	G11c	7/28/2017	ADULT	2	0	0	2
256	G11c	7/31/2017	ADULT	0	0	0	0
257	G11c	8/3/2017	ADULT	1	0	1	2
258	G11c	8/6/2017	ADULT	0	0	0	0
259	G11c	8/9/2017	ADULT	0	0	0	0
260	G11c	8/12/2017	ADULT	0	0	0	0
261	G11c	8/15/2017	ADULT	0	0	0	0
262	G11c	8/18/2017	ADULT	0	5	1	6
263	G11c	8/21/2017	ADULT	0	0	0	0
264	G11c	8/24/2017	ADULT	0	0	0	0
265	G11c	8/27/2017	ADULT	2	0	0	2
266	G11c	8/30/2017	ADULT	0	1	0	1
267	G11c	9/2/2017	ADULT	0	0	2	2
268	G11c	9/5/2017	ADULT	0	0	0	0
269	G11c	9/8/2017	ADULT	0	1	2	3
270	G11c	9/11/2017	ADULT	0	0	0	0
271	G11c	9/14/2017	ADULT	0	0	0	0
272	G11c	9/17/2017	ADULT	0	0	0	0
273	G11c	9/20/2017	ADULT	0	2	0	2
274	G11c	9/23/2017	ADULT	0	0	0	0
275	G11c	9/26/2017	ADULT	0	0	0	0
276	G11c	9/29/2017	ADULT	0	0	0	0
277	G11c	10/2/2017	ADULT	0	1	1	2
278	G11c	10/5/2017	ADULT	0	0	0	0
279	G11c	10/8/2017	ADULT	0	0	0	0
280	G11c	10/11/2017	ADULT	0	0	0	0
281	G11c	10/14/2017	ADULT	0	0	0	0
282	G11c	10/17/2017	ADULT	0	0	0	0
283	G11c	10/20/2017	ADULT	0	0	0	0
284	G11c	10/23/2017	ADULT	0	0	0	0
285	G11c	10/26/2017	ADULT	0	0	0	0
286	G11c	10/29/2017	ADULT	0	0	0	0
287	G11c	11/1/2017	ADULT	2	0	0	2
288	G11c	11/4/2017	ADULT	0	0	0	0
289	G11c	11/7/2017	ADULT	0	0	0	0
290	G11c	11/10/2017	ADULT	0	0	1	1
291	G11c	11/13/2017	ADULT	0	0	0	0
292	G11c	11/16/2017	ADULT	0	0	0	0
293	G11c	11/19/2017	ADULT	0	0	0	0
294	G11c	11/22/2017	ADULT	0	0	0	0
295	G11c	11/25/2017	ADULT	0	0	0	0
296	G11c	11/28/2017	ADULT	0	0	0	0
297	G11c	12/1/2017	ADULT	0	0	0	0
298	G11c	12/4/2017	ADULT	0	0	0	0
299	G11c	12/7/2017	ADULT	0	0	0	0
300	G11c	12/10/2017	ADULT	0	0	0	0
301	G11c	12/13/2017	ADULT	0	0	0	0
302	G11c	12/16/2017	ADULT	0	0	0	0
303	G11c	12/19/2017	ADULT	0	0	0	0
304	G11c	12/22/2017	ADULT	4	0	0	4
305	G11c	12/25/2017	ADULT	0	0	0	0
306	G11c	12/28/2017	ADULT	0	0	0	0
307	G11c	12/31/2017	ADULT	1	0	0	1
308	G11c	1/3/2018	ADULT	0	0	0	0
309	G11c	1/6/2018	ADULT	0	0	0	0
310	G11c	1/9/2018	ADULT	0	0	0	0
311	G11c	1/12/2018	ADULT	0	0	0	0
312	G11c	1/15/2018	ADULT	0	0	2	2
313	G11c	1/18/2018	ADULT	0	0	0	0
314	G11c	1/21/2018	ADULT	0	0	1	1
315	G11c	1/24/2018	ADULT	0	0	4	4
316	G11c	1/27/2018	ADULT	0	2	0	2
317	G11c	1/30/2018	ADULT	0	0	0	0
318	G11c	2/2/2018	ADULT	0	1	0	1
319	G11c	2/5/2018	ADULT	0	0	6	6
320	G11c	2/8/2018	ADULT	0	0	4	4
321	G11c	2/11/2018	ADULT	0	3	0	3
322	G11c	2/14/2018	ADULT	0	0	0	0
323	G11c	2/17/2018	ADULT	0	0	0	0
324	G11c	2/20/2018	ADULT	0	0	4	4
325	G11c	2/23/2018	ADULT	1	0	0	1
326	G11c	2/26/2018	ADULT	0	2	0	2
327	G11c	3/1/2018	ADULT	0	0	0	0
328	G11c	3/4/2018	ADULT	0	0	0	0
329	G11c	3/7/2018	ADULT	0	0	0	0
330	G11c	3/10/2018	ADULT	0	0	1	1
331	G11c	3/13/2018	ADULT	3	0	0	3
332	G11c	3/16/2018	ADULT	0	0	2	2
333	G11c	3/19/2018	ADULT	1	1	0	2
334	G11c	3/22/2018	ADULT	0	2	0	2
335	G11c	3/25/2018	ADULT	0	0	0	0
336	G11c	3/28/2018	ADULT	0	0	0	0
337	G11c	3/31/2018	ADULT	0	0	0	0
338	G11c	4/3/2018	ADULT	0	0	0	0
339	G11c	4/6/2018	ADULT	0	0	0	0
340	G11c	4/9/2018	ADULT	0	0	0	0
341	G11c	4/12/2018	ADULT	2	1	0	3
342	G11c	4/15/2018	ADULT	1	0	0	1
343	G11c	4/18/2018	ADULT	2	0	0	2
344	G11c	4/21/2018	ADULT	0	0	0	0
345	G11c	4/24/2018	ADULT	10	0	0	10
346	G2	5/17/2017	ADULT	NA	NA	NA	NA
347	G2	5/20/2017	ADULT	NA	NA	NA	NA
348	G2	5/23/2017	ADULT	NA	NA	NA	NA
349	G2	5/26/2017	ADULT	NA	NA	NA	NA
350	G2	5/29/2017	ADULT	NA	NA	NA	NA
351	G2	6/1/2017	ADULT	NA	NA	NA	NA
352	G2	6/4/2017	ADULT	NA	NA	NA	NA
353	G2	6/7/2017	ADULT	NA	NA	NA	NA
354	G2	6/10/2017	ADULT	NA	NA	NA	NA
355	G2	6/13/2017	ADULT	NA	NA	NA	NA
356	G2	6/16/2017	ADULT	NA	NA	NA	NA
357	G2	6/19/2017	ADULT	NA	NA	NA	NA
358	G2	6/22/2017	ADULT	NA	NA	NA	NA
359	G2	6/25/2017	ADULT	NA	NA	NA	NA
360	G2	6/28/2017	ADULT	NA	NA	NA	NA
361	G2	7/1/2017	ADULT	NA	NA	NA	NA
362	G2	7/4/2017	ADULT	NA	NA	NA	NA
363	G2	7/7/2017	ADULT	NA	NA	NA	NA
364	G2	7/10/2017	ADULT	NA	NA	NA	NA
365	G2	7/13/2017	ADULT	NA	NA	NA	NA
366	G2	7/16/2017	ADULT	NA	NA	NA	NA
367	G2	7/19/2017	ADULT	NA	NA	NA	NA
368	G2	7/22/2017	ADULT	NA	NA	NA	NA
369	G2	7/25/2017	ADULT	NA	NA	NA	NA
370	G2	7/28/2017	ADULT	NA	NA	NA	NA
371	G2	7/31/2017	ADULT	NA	NA	NA	NA
372	G2	8/3/2017	ADULT	NA	NA	NA	NA
373	G2	8/6/2017	ADULT	NA	NA	NA	NA
374	G2	8/9/2017	ADULT	NA	NA	NA	NA
375	G2	8/12/2017	ADULT	NA	NA	NA	NA
376	G2	8/15/2017	ADULT	NA	NA	NA	NA
377	G2	8/18/2017	ADULT	NA	NA	NA	NA
378	G2	8/21/2017	ADULT	NA	NA	NA	NA
379	G2	8/24/2017	ADULT	NA	NA	NA	NA
380	G2	8/27/2017	ADULT	NA	NA	NA	NA
381	G2	8/30/2017	ADULT	NA	NA	NA	NA
382	G2	9/2/2017	ADULT	NA	NA	NA	NA
383	G2	9/5/2017	ADULT	NA	NA	NA	NA
384	G2	9/8/2017	ADULT	NA	NA	NA	NA
385	G2	9/11/2017	ADULT	NA	NA	NA	NA
386	G2	9/14/2017	ADULT	NA	NA	NA	NA
387	G2	9/17/2017	ADULT	NA	NA	NA	NA
388	G2	9/20/2017	ADULT	NA	NA	NA	NA
389	G2	9/23/2017	ADULT	NA	NA	NA	NA
390	G2	9/26/2017	ADULT	NA	NA	NA	NA
391	G2	9/29/2017	ADULT	NA	NA	NA	NA
392	G2	10/2/2017	ADULT	NA	NA	NA	NA
393	G2	10/5/2017	ADULT	NA	NA	NA	NA
394	G2	10/8/2017	ADULT	NA	NA	NA	NA
395	G2	10/11/2017	ADULT	NA	NA	NA	NA
396	G2	10/14/2017	ADULT	NA	NA	NA	NA
397	G2	10/17/2017	ADULT	NA	NA	NA	NA
398	G2	10/20/2017	ADULT	NA	NA	NA	NA
399	G2	10/23/2017	ADULT	NA	NA	NA	NA
400	G2	10/26/2017	ADULT	NA	NA	NA	NA
401	G2	10/29/2017	ADULT	NA	NA	NA	NA
402	G2	11/1/2017	ADULT	NA	NA	NA	NA
403	G2	11/4/2017	ADULT	NA	NA	NA	NA
404	G2	11/7/2017	ADULT	NA	NA	NA	NA
405	G2	11/10/2017	ADULT	NA	NA	NA	NA
406	G2	11/13/2017	ADULT	NA	NA	0	0
407	G2	11/16/2017	ADULT	0	0	0	0
408	G2	11/19/2017	ADULT	0	0	0	0
409	G2	11/22/2017	ADULT	0	0	0	0
410	G2	11/25/2017	ADULT	0	0	0	0
411	G2	11/28/2017	ADULT	0	0	0	0
412	G2	12/1/2017	ADULT	0	0	0	0
413	G2	12/4/2017	ADULT	0	0	0	0
414	G2	12/7/2017	ADULT	0	0	0	0
415	G2	12/10/2017	ADULT	0	0	0	0
416	G2	12/13/2017	ADULT	0	0	0	0
417	G2	12/16/2017	ADULT	0	0	0	0
418	G2	12/19/2017	ADULT	0	0	0	0
419	G2	12/22/2017	ADULT	0	0	0	0
420	G2	12/25/2017	ADULT	0	0	0	0
421	G2	12/28/2017	ADULT	0	0	0	0
422	G2	12/31/2017	ADULT	0	0	0	0
423	G2	1/3/2018	ADULT	2	0	0	2
424	G2	1/6/2018	ADULT	1	0	0	1
425	G2	1/9/2018	ADULT	0	0	0	0
426	G2	1/12/2018	ADULT	0	0	0	0
427	G2	1/15/2018	ADULT	0	0	0	0
428	G2	1/18/2018	ADULT	2	0	0	2
429	G2	1/21/2018	ADULT	0	0	0	0
430	G2	1/24/2018	ADULT	0	0	0	0
431	G2	1/27/2018	ADULT	1	0	0	1
432	G2	1/30/2018	ADULT	0	0	0	0
433	G2	2/2/2018	ADULT	0	0	0	0
434	G2	2/5/2018	ADULT	0	0	0	0
435	G2	2/8/2018	ADULT	0	0	0	0
436	G2	2/11/2018	ADULT	0	0	0	0
437	G2	2/14/2018	ADULT	0	0	0	0
438	G2	2/17/2018	ADULT	0	0	0	0
439	G2	2/20/2018	ADULT	0	0	0	0
440	G2	2/23/2018	ADULT	0	0	0	0
441	G2	2/26/2018	ADULT	0	0	0	0
442	G2	3/1/2018	ADULT	0	0	0	0
443	G2	3/4/2018	ADULT	0	0	0	0
444	G2	3/7/2018	ADULT	0	0	0	0
445	G2	3/10/2018	ADULT	0	0	0	0
446	G2	3/13/2018	ADULT	0	0	0	0
447	G2	3/16/2018	ADULT	0	0	0	0
448	G2	3/19/2018	ADULT	0	0	0	0
449	G2	3/22/2018	ADULT	0	0	0	0
450	G2	3/25/2018	ADULT	0	0	0	0
451	G2	3/28/2018	ADULT	2	0	0	2
452	G2	3/31/2018	ADULT	0	0	0	0
453	G2	4/3/2018	ADULT	0	0	0	0
454	G2	4/6/2018	ADULT	0	0	0	0
455	G2	4/9/2018	ADULT	0	0	2	2
456	G2	4/12/2018	ADULT	0	0	0	0
457	G2	4/15/2018	ADULT	0	0	4	4
458	G2	4/18/2018	ADULT	0	0	0	0
459	G2	4/21/2018	ADULT	0	0	0	0
460	G2	4/24/2018	ADULT	0	0	0	0
461	G3	5/17/2017	ADULT	0	0	0	0
462	G3	5/20/2017	ADULT	0	0	0	0
463	G3	5/23/2017	ADULT	0	0	0	0
464	G3	5/26/2017	ADULT	0	0	0	0
465	G3	5/29/2017	ADULT	0	0	0	0
466	G3	6/1/2017	ADULT	0	0	0	0
467	G3	6/4/2017	ADULT	0	0	0	0
468	G3	6/7/2017	ADULT	0	0	0	0
469	G3	6/10/2017	ADULT	0	0	0	0
470	G3	6/13/2017	ADULT	0	0	0	0
471	G3	6/16/2017	ADULT	0	0	0	0
472	G3	6/19/2017	ADULT	0	0	0	0
473	G3	6/22/2017	ADULT	2	0	0	2
474	G3	6/25/2017	ADULT	0	0	0	0
475	G3	6/28/2017	ADULT	0	0	0	0
476	G3	7/1/2017	ADULT	0	0	0	0
477	G3	7/4/2017	ADULT	0	0	1	1
478	G3	7/7/2017	ADULT	0	0	0	0
479	G3	7/10/2017	ADULT	0	0	0	0
480	G3	7/13/2017	ADULT	0	0	0	0
481	G3	7/16/2017	ADULT	0	0	0	0
482	G3	7/19/2017	ADULT	0	0	0	0
483	G3	7/22/2017	ADULT	0	0	0	0
484	G3	7/25/2017	ADULT	0	0	0	0
485	G3	7/28/2017	ADULT	0	0	0	0
486	G3	7/31/2017	ADULT	0	0	0	0
487	G3	8/3/2017	ADULT	0	0	0	0
488	G3	8/6/2017	ADULT	0	0	0	0
489	G3	8/9/2017	ADULT	0	0	0	0
490	G3	8/12/2017	ADULT	0	0	1	1
491	G3	8/15/2017	ADULT	0	0	0	0
492	G3	8/18/2017	ADULT	0	0	0	0
493	G3	8/21/2017	ADULT	0	0	0	0
494	G3	8/24/2017	ADULT	0	0	0	0
495	G3	8/27/2017	ADULT	0	0	0	0
496	G3	8/30/2017	ADULT	0	3	0	3
497	G3	9/2/2017	ADULT	0	0	0	0
498	G3	9/5/2017	ADULT	0	0	0	0
499	G3	9/8/2017	ADULT	0	0	0	0
500	G3	9/11/2017	ADULT	0	0	0	0
501	G3	9/14/2017	ADULT	0	0	0	0
502	G3	9/17/2017	ADULT	0	0	0	0
503	G3	9/20/2017	ADULT	0	0	0	0
504	G3	9/23/2017	ADULT	0	0	0	0
505	G3	9/26/2017	ADULT	0	0	0	0
506	G3	9/29/2017	ADULT	0	0	0	0
507	G3	10/2/2017	ADULT	0	0	0	0
508	G3	10/5/2017	ADULT	0	0	0	0
509	G3	10/8/2017	ADULT	0	0	0	0
510	G3	10/11/2017	ADULT	0	0	0	0
511	G3	10/14/2017	ADULT	0	0	0	0
512	G3	10/17/2017	ADULT	0	0	0	0
513	G3	10/20/2017	ADULT	0	0	0	0
514	G3	10/23/2017	ADULT	0	0	0	0
515	G3	10/26/2017	ADULT	0	0	0	0
516	G3	10/29/2017	ADULT	0	0	0	0
517	G3	11/1/2017	ADULT	0	0	0	0
518	G3	11/4/2017	ADULT	0	0	0	0
519	G3	11/7/2017	ADULT	0	1	0	1
520	G3	11/10/2017	ADULT	0	0	0	0
521	G3	11/13/2017	ADULT	0	0	0	0
522	G3	11/16/2017	ADULT	0	0	0	0
523	G3	11/19/2017	ADULT	0	0	0	0
524	G3	11/22/2017	ADULT	0	0	0	0
525	G3	11/25/2017	ADULT	0	0	0	0
526	G3	11/28/2017	ADULT	0	0	0	0
527	G3	12/1/2017	ADULT	0	0	0	0
528	G3	12/4/2017	ADULT	0	0	0	0
529	G3	12/7/2017	ADULT	0	0	0	0
530	G3	12/10/2017	ADULT	0	0	0	0
531	G3	12/13/2017	ADULT	0	0	0	0
532	G3	12/16/2017	ADULT	0	0	0	0
533	G3	12/19/2017	ADULT	0	0	0	0
534	G3	12/22/2017	ADULT	0	0	0	0
535	G3	12/25/2017	ADULT	0	0	0	0
536	G3	12/28/2017	ADULT	0	0	0	0
537	G3	12/31/2017	ADULT	0	0	0	0
538	G3	1/3/2018	ADULT	0	0	0	0
539	G3	1/6/2018	ADULT	0	0	0	0
540	G3	1/9/2018	ADULT	0	0	0	0
541	G3	1/12/2018	ADULT	0	0	0	0
542	G3	1/15/2018	ADULT	0	0	0	0
543	G3	1/18/2018	ADULT	0	0	0	0
544	G3	1/21/2018	ADULT	0	0	0	0
545	G3	1/24/2018	ADULT	0	0	0	0
546	G3	1/27/2018	ADULT	0	0	0	0
547	G3	1/30/2018	ADULT	0	0	0	0
548	G3	2/2/2018	ADULT	0	0	0	0
549	G3	2/5/2018	ADULT	0	0	0	0
550	G3	2/8/2018	ADULT	0	0	0	0
551	G3	2/11/2018	ADULT	0	0	0	0
552	G3	2/14/2018	ADULT	0	0	0	0
553	G3	2/17/2018	ADULT	0	0	0	0
554	G3	2/20/2018	ADULT	0	0	1	1
555	G3	2/23/2018	ADULT	0	0	0	0
556	G3	2/26/2018	ADULT	0	0	0	0
557	G3	3/1/2018	ADULT	0	0	0	0
558	G3	3/4/2018	ADULT	0	0	0	0
559	G3	3/7/2018	ADULT	0	0	0	0
560	G3	3/10/2018	ADULT	0	0	0	0
561	G3	3/13/2018	ADULT	0	0	0	0
562	G3	3/16/2018	ADULT	0	0	0	0
563	G3	3/19/2018	ADULT	0	0	0	0
564	G3	3/22/2018	ADULT	0	0	0	0
565	G3	3/25/2018	ADULT	0	0	0	0
566	G3	3/28/2018	ADULT	0	0	0	0
567	G3	3/31/2018	ADULT	0	0	0	0
568	G3	4/3/2018	ADULT	0	0	0	0
569	G3	4/6/2018	ADULT	0	0	0	0
570	G3	4/9/2018	ADULT	0	0	0	0
571	G3	4/12/2018	ADULT	0	0	0	0
572	G3	4/15/2018	ADULT	0	0	0	0
573	G3	4/18/2018	ADULT	0	0	0	0
574	G3	4/21/2018	ADULT	0	0	1	1
575	G3	4/24/2018	ADULT	0	0	0	0
576	G4	5/17/2017	ADULT	0	0	0	0
577	G4	5/20/2017	ADULT	0	0	0	0
578	G4	5/23/2017	ADULT	0	0	0	0
579	G4	5/26/2017	ADULT	0	0	0	0
580	G4	5/29/2017	ADULT	0	0	0	0
581	G4	6/1/2017	ADULT	0	0	0	0
582	G4	6/4/2017	ADULT	0	0	0	0
583	G4	6/7/2017	ADULT	0	0	0	0
584	G4	6/10/2017	ADULT	0	0	0	0
585	G4	6/13/2017	ADULT	0	0	0	0
586	G4	6/16/2017	ADULT	0	0	0	0
587	G4	6/19/2017	ADULT	0	0	0	0
588	G4	6/22/2017	ADULT	0	0	0	0
589	G4	6/25/2017	ADULT	0	0	0	0
590	G4	6/28/2017	ADULT	0	0	0	0
591	G4	7/1/2017	ADULT	0	0	0	0
592	G4	7/4/2017	ADULT	0	0	0	0
593	G4	7/7/2017	ADULT	0	0	0	0
594	G4	7/10/2017	ADULT	0	0	0	0
595	G4	7/13/2017	ADULT	0	0	0	0
596	G4	7/16/2017	ADULT	0	0	0	0
597	G4	7/19/2017	ADULT	0	0	0	0
598	G4	7/22/2017	ADULT	0	0	0	0
599	G4	7/25/2017	ADULT	0	0	0	0
600	G4	7/28/2017	ADULT	0	0	0	0
601	G4	7/31/2017	ADULT	0	0	0	0
602	G4	8/3/2017	ADULT	0	0	0	0
603	G4	8/6/2017	ADULT	0	0	0	0
604	G4	8/9/2017	ADULT	0	0	0	0
605	G4	8/12/2017	ADULT	0	0	0	0
606	G4	8/15/2017	ADULT	0	0	0	0
607	G4	8/18/2017	ADULT	0	0	0	0
608	G4	8/21/2017	ADULT	0	0	0	0
609	G4	8/24/2017	ADULT	0	0	0	0
610	G4	8/27/2017	ADULT	0	0	0	0
611	G4	8/30/2017	ADULT	0	0	0	0
612	G4	9/2/2017	ADULT	0	0	0	0
613	G4	9/5/2017	ADULT	0	0	0	0
614	G4	9/8/2017	ADULT	0	0	0	0
615	G4	9/11/2017	ADULT	0	0	0	0
616	G4	9/14/2017	ADULT	0	0	0	0
617	G4	9/17/2017	ADULT	0	0	0	0
618	G4	9/20/2017	ADULT	0	0	0	0
619	G4	9/23/2017	ADULT	0	0	0	0
620	G4	9/26/2017	ADULT	0	0	0	0
621	G4	9/29/2017	ADULT	0	0	0	0
622	G4	10/2/2017	ADULT	0	0	0	0
623	G4	10/5/2017	ADULT	0	0	0	0
624	G4	10/8/2017	ADULT	0	0	0	0
625	G4	10/11/2017	ADULT	0	0	0	0
626	G4	10/14/2017	ADULT	0	0	0	0
627	G4	10/17/2017	ADULT	0	0	0	0
628	G4	10/20/2017	ADULT	0	0	0	0
629	G4	10/23/2017	ADULT	0	0	0	0
630	G4	10/26/2017	ADULT	0	0	0	0
631	G4	10/29/2017	ADULT	0	0	0	0
632	G4	11/1/2017	ADULT	0	0	0	0
633	G4	11/4/2017	ADULT	0	0	0	0
634	G4	11/7/2017	ADULT	0	0	0	0
635	G4	11/10/2017	ADULT	0	0	0	0
636	G4	11/13/2017	ADULT	0	0	0	0
637	G4	11/16/2017	ADULT	0	0	0	0
638	G4	11/19/2017	ADULT	0	0	0	0
639	G4	11/22/2017	ADULT	0	0	0	0
640	G4	11/25/2017	ADULT	0	0	0	0
641	G4	11/28/2017	ADULT	0	0	0	0
642	G4	12/1/2017	ADULT	0	0	0	0
643	G4	12/4/2017	ADULT	0	0	0	0
644	G4	12/7/2017	ADULT	0	0	0	0
645	G4	12/10/2017	ADULT	0	0	0	0
646	G4	12/13/2017	ADULT	0	0	0	0
647	G4	12/16/2017	ADULT	0	0	0	0
648	G4	12/19/2017	ADULT	0	0	0	0
649	G4	12/22/2017	ADULT	0	0	0	0
650	G4	12/25/2017	ADULT	0	0	0	0
651	G4	12/28/2017	ADULT	0	0	0	0
652	G4	12/31/2017	ADULT	0	0	0	0
653	G4	1/3/2018	ADULT	0	0	0	0
654	G4	1/6/2018	ADULT	0	0	0	0
655	G4	1/9/2018	ADULT	0	0	0	0
656	G4	1/12/2018	ADULT	0	0	0	0
657	G4	1/15/2018	ADULT	0	0	0	0
658	G4	1/18/2018	ADULT	0	0	0	0
659	G4	1/21/2018	ADULT	0	0	0	0
660	G4	1/24/2018	ADULT	0	0	0	0
661	G4	1/27/2018	ADULT	0	0	0	0
662	G4	1/30/2018	ADULT	0	0	0	0
663	G4	2/2/2018	ADULT	0	0	0	0
664	G4	2/5/2018	ADULT	0	0	0	0
665	G4	2/8/2018	ADULT	0	0	0	0
666	G4	2/11/2018	ADULT	0	0	0	0
667	G4	2/14/2018	ADULT	0	0	0	0
668	G4	2/17/2018	ADULT	0	0	0	0
669	G4	2/20/2018	ADULT	0	0	0	0
670	G4	2/23/2018	ADULT	0	0	0	0
671	G4	2/26/2018	ADULT	0	0	0	0
672	G4	3/1/2018	ADULT	0	0	0	0
673	G4	3/4/2018	ADULT	0	0	0	0
674	G4	3/7/2018	ADULT	0	0	0	0
675	G4	3/10/2018	ADULT	0	0	0	0
676	G4	3/13/2018	ADULT	0	0	0	0
677	G4	3/16/2018	ADULT	0	0	0	0
678	G4	3/19/2018	ADULT	0	0	0	0
679	G4	3/22/2018	ADULT	0	0	0	0
680	G4	3/25/2018	ADULT	0	0	0	0
681	G4	3/28/2018	ADULT	0	0	0	0
682	G4	3/31/2018	ADULT	0	0	0	0
683	G4	4/3/2018	ADULT	0	0	0	0
684	G4	4/6/2018	ADULT	0	0	0	0
685	G4	4/9/2018	ADULT	0	0	0	0
686	G4	4/12/2018	ADULT	0	0	0	0
687	G4	4/15/2018	ADULT	0	0	0	0
688	G4	4/18/2018	ADULT	0	0	0	0
689	G4	4/21/2018	ADULT	0	0	0	0
690	G4	4/24/2018	ADULT	0	0	0	0
691	G5	5/17/2017	ADULT	0	0	0	0
692	G5	5/20/2017	ADULT	0	0	0	0
693	G5	5/23/2017	ADULT	0	0	0	0
694	G5	5/26/2017	ADULT	0	0	0	0
695	G5	5/29/2017	ADULT	0	0	0	0
696	G5	6/1/2017	ADULT	0	0	0	0
697	G5	6/4/2017	ADULT	0	0	0	0
698	G5	6/7/2017	ADULT	0	0	0	0
699	G5	6/10/2017	ADULT	0	0	0	0
700	G5	6/13/2017	ADULT	0	0	0	0
701	G5	6/16/2017	ADULT	0	0	0	0
702	G5	6/19/2017	ADULT	0	0	0	0
703	G5	6/22/2017	ADULT	0	0	0	0
704	G5	6/25/2017	ADULT	0	0	0	0
705	G5	6/28/2017	ADULT	0	0	0	0
706	G5	7/1/2017	ADULT	0	0	0	0
707	G5	7/4/2017	ADULT	0	0	0	0
708	G5	7/7/2017	ADULT	0	0	0	0
709	G5	7/10/2017	ADULT	0	0	0	0
710	G5	7/13/2017	ADULT	0	0	0	0
711	G5	7/16/2017	ADULT	0	0	0	0
712	G5	7/19/2017	ADULT	0	0	0	0
713	G5	7/22/2017	ADULT	0	0	0	0
714	G5	7/25/2017	ADULT	0	0	0	0
715	G5	7/28/2017	ADULT	0	0	0	0
716	G5	7/31/2017	ADULT	0	0	0	0
717	G5	8/3/2017	ADULT	0	0	0	0
718	G5	8/6/2017	ADULT	0	0	0	0
719	G5	8/9/2017	ADULT	0	0	0	0
720	G5	8/12/2017	ADULT	0	0	0	0
721	G5	8/15/2017	ADULT	0	0	0	0
722	G5	8/18/2017	ADULT	0	0	0	0
723	G5	8/21/2017	ADULT	0	0	0	0
724	G5	8/24/2017	ADULT	0	0	0	0
725	G5	8/27/2017	ADULT	0	0	0	0
726	G5	8/30/2017	ADULT	0	0	0	0
727	G5	9/2/2017	ADULT	0	0	0	0
728	G5	9/5/2017	ADULT	0	0	0	0
729	G5	9/8/2017	ADULT	0	0	0	0
730	G5	9/11/2017	ADULT	0	0	0	0
731	G5	9/14/2017	ADULT	0	0	0	0
732	G5	9/17/2017	ADULT	0	0	0	0
733	G5	9/20/2017	ADULT	0	0	0	0
734	G5	9/23/2017	ADULT	0	0	0	0
735	G5	9/26/2017	ADULT	0	0	0	0
736	G5	9/29/2017	ADULT	0	0	0	0
737	G5	10/2/2017	ADULT	0	0	0	0
738	G5	10/5/2017	ADULT	0	0	0	0
739	G5	10/8/2017	ADULT	0	0	0	0
740	G5	10/11/2017	ADULT	0	0	0	0
741	G5	10/14/2017	ADULT	0	0	0	0
742	G5	10/17/2017	ADULT	0	0	0	0
743	G5	10/20/2017	ADULT	0	0	0	0
744	G5	10/23/2017	ADULT	0	0	0	0
745	G5	10/26/2017	ADULT	0	0	0	0
746	G5	10/29/2017	ADULT	0	0	0	0
747	G5	11/1/2017	ADULT	0	0	0	0
748	G5	11/4/2017	ADULT	0	0	0	0
749	G5	11/7/2017	ADULT	0	0	0	0
750	G5	11/10/2017	ADULT	0	0	0	0
751	G5	11/13/2017	ADULT	0	0	0	0
752	G5	11/16/2017	ADULT	0	0	0	0
753	G5	11/19/2017	ADULT	0	0	0	0
754	G5	11/22/2017	ADULT	0	0	0	0
755	G5	11/25/2017	ADULT	0	0	0	0
756	G5	11/28/2017	ADULT	0	0	0	0
757	G5	12/1/2017	ADULT	0	0	0	0
758	G5	12/4/2017	ADULT	0	0	4	4
759	G5	12/7/2017	ADULT	0	0	0	0
760	G5	12/10/2017	ADULT	0	0	0	0
761	G5	12/13/2017	ADULT	0	0	0	0
762	G5	12/16/2017	ADULT	0	0	0	0
763	G5	12/19/2017	ADULT	0	0	0	0
764	G5	12/22/2017	ADULT	0	0	0	0
765	G5	12/25/2017	ADULT	0	0	0	0
766	G5	12/28/2017	ADULT	0	0	0	0
767	G5	12/31/2017	ADULT	0	0	0	0
768	G5	1/3/2018	ADULT	0	0	0	0
769	G5	1/6/2018	ADULT	0	0	0	0
770	G5	1/9/2018	ADULT	0	0	0	0
771	G5	1/12/2018	ADULT	0	0	0	0
772	G5	1/15/2018	ADULT	1	0	0	1
773	G5	1/18/2018	ADULT	0	0	0	0
774	G5	1/21/2018	ADULT	0	0	0	0
775	G5	1/24/2018	ADULT	0	0	0	0
776	G5	1/27/2018	ADULT	0	0	0	0
777	G5	1/30/2018	ADULT	0	0	0	0
778	G5	2/2/2018	ADULT	0	0	0	0
779	G5	2/5/2018	ADULT	0	0	0	0
780	G5	2/8/2018	ADULT	0	0	0	0
781	G5	2/11/2018	ADULT	0	0	0	0
782	G5	2/14/2018	ADULT	0	0	0	0
783	G5	2/17/2018	ADULT	0	0	0	0
784	G5	2/20/2018	ADULT	0	0	1	1
785	G5	2/23/2018	ADULT	0	0	0	0
786	G5	2/26/2018	ADULT	0	0	0	0
787	G5	3/1/2018	ADULT	0	0	0	0
788	G5	3/4/2018	ADULT	0	0	0	0
789	G5	3/7/2018	ADULT	0	0	0	0
790	G5	3/10/2018	ADULT	1	0	0	1
791	G5	3/13/2018	ADULT	5	0	0	5
792	G5	3/16/2018	ADULT	0	1	0	1
793	G5	3/19/2018	ADULT	1	0	0	1
794	G5	3/22/2018	ADULT	0	0	0	0
795	G5	3/25/2018	ADULT	0	0	0	0
796	G5	3/28/2018	ADULT	0	0	0	0
797	G5	3/31/2018	ADULT	0	0	0	0
798	G5	4/3/2018	ADULT	0	0	0	0
799	G5	4/6/2018	ADULT	0	0	0	0
800	G5	4/9/2018	ADULT	0	0	0	0
801	G5	4/12/2018	ADULT	0	0	0	0
802	G5	4/15/2018	ADULT	0	0	0	0
803	G5	4/18/2018	ADULT	0	0	0	0
804	G5	4/21/2018	ADULT	0	0	0	0
805	G5	4/24/2018	ADULT	0	0	0	0
806	G6	5/17/2017	ADULT	0	0	0	0
807	G6	5/20/2017	ADULT	0	0	0	0
808	G6	5/23/2017	ADULT	0	0	0	0
809	G6	5/26/2017	ADULT	0	0	0	0
810	G6	5/29/2017	ADULT	0	0	0	0
811	G6	6/1/2017	ADULT	0	0	0	0
812	G6	6/4/2017	ADULT	0	0	0	0
813	G6	6/7/2017	ADULT	0	0	0	0
814	G6	6/10/2017	ADULT	0	0	0	0
815	G6	6/13/2017	ADULT	0	0	0	0
816	G6	6/16/2017	ADULT	0	0	0	0
817	G6	6/19/2017	ADULT	0	0	0	0
818	G6	6/22/2017	ADULT	0	0	0	0
819	G6	6/25/2017	ADULT	0	0	0	0
820	G6	6/28/2017	ADULT	0	0	0	0
821	G6	7/1/2017	ADULT	0	0	0	0
822	G6	7/4/2017	ADULT	0	0	0	0
823	G6	7/7/2017	ADULT	0	0	0	0
824	G6	7/10/2017	ADULT	0	0	0	0
825	G6	7/13/2017	ADULT	0	0	0	0
826	G6	7/16/2017	ADULT	0	0	0	0
827	G6	7/19/2017	ADULT	0	0	0	0
828	G6	7/22/2017	ADULT	0	0	0	0
829	G6	7/25/2017	ADULT	0	0	0	0
830	G6	7/28/2017	ADULT	0	0	0	0
831	G6	7/31/2017	ADULT	0	0	0	0
832	G6	8/3/2017	ADULT	0	0	0	0
833	G6	8/6/2017	ADULT	0	0	0	0
834	G6	8/9/2017	ADULT	0	0	0	0
835	G6	8/12/2017	ADULT	0	0	0	0
836	G6	8/15/2017	ADULT	0	0	0	0
837	G6	8/18/2017	ADULT	0	0	0	0
838	G6	8/21/2017	ADULT	0	0	0	0
839	G6	8/24/2017	ADULT	0	0	0	0
840	G6	8/27/2017	ADULT	0	0	0	0
841	G6	8/30/2017	ADULT	0	0	0	0
842	G6	9/2/2017	ADULT	0	0	0	0
843	G6	9/5/2017	ADULT	0	0	0	0
844	G6	9/8/2017	ADULT	0	0	0	0
845	G6	9/11/2017	ADULT	0	0	0	0
846	G6	9/14/2017	ADULT	0	0	0	0
847	G6	9/17/2017	ADULT	0	0	0	0
848	G6	9/20/2017	ADULT	0	0	0	0
849	G6	9/23/2017	ADULT	0	0	0	0
850	G6	9/26/2017	ADULT	0	0	0	0
851	G6	9/29/2017	ADULT	0	0	0	0
852	G6	10/2/2017	ADULT	0	0	0	0
853	G6	10/5/2017	ADULT	0	0	0	0
854	G6	10/8/2017	ADULT	0	0	0	0
855	G6	10/11/2017	ADULT	0	0	0	0
856	G6	10/14/2017	ADULT	0	0	0	0
857	G6	10/17/2017	ADULT	0	0	0	0
858	G6	10/20/2017	ADULT	0	0	0	0
859	G6	10/23/2017	ADULT	0	0	0	0
860	G6	10/26/2017	ADULT	0	0	0	0
861	G6	10/29/2017	ADULT	0	0	0	0
862	G6	11/1/2017	ADULT	0	0	0	0
863	G6	11/4/2017	ADULT	0	0	0	0
864	G6	11/7/2017	ADULT	0	0	0	0
865	G6	11/10/2017	ADULT	0	0	0	0
866	G6	11/13/2017	ADULT	0	0	0	0
867	G6	11/16/2017	ADULT	0	0	0	0
868	G6	11/19/2017	ADULT	0	0	0	0
869	G6	11/22/2017	ADULT	0	0	0	0
870	G6	11/25/2017	ADULT	0	0	0	0
871	G6	11/28/2017	ADULT	0	0	0	0
872	G6	12/1/2017	ADULT	0	0	0	0
873	G6	12/4/2017	ADULT	0	0	0	0
874	G6	12/7/2017	ADULT	0	0	0	0
875	G6	12/10/2017	ADULT	0	0	0	0
876	G6	12/13/2017	ADULT	0	0	0	0
877	G6	12/16/2017	ADULT	0	0	0	0
878	G6	12/19/2017	ADULT	0	0	0	0
879	G6	12/22/2017	ADULT	0	0	0	0
880	G6	12/25/2017	ADULT	0	0	0	0
881	G6	12/28/2017	ADULT	0	0	0	0
882	G6	12/31/2017	ADULT	0	0	0	0
883	G6	1/3/2018	ADULT	0	0	0	0
884	G6	1/6/2018	ADULT	0	0	0	0
885	G6	1/9/2018	ADULT	0	0	0	0
886	G6	1/12/2018	ADULT	0	0	0	0
887	G6	1/15/2018	ADULT	0	0	0	0
888	G6	1/18/2018	ADULT	0	0	0	0
889	G6	1/21/2018	ADULT	0	0	0	0
890	G6	1/24/2018	ADULT	0	0	0	0
891	G6	1/27/2018	ADULT	0	0	0	0
892	G6	1/30/2018	ADULT	0	0	0	0
893	G6	2/2/2018	ADULT	0	0	0	0
894	G6	2/5/2018	ADULT	0	0	0	0
895	G6	2/8/2018	ADULT	0	0	0	0
896	G6	2/11/2018	ADULT	0	0	0	0
897	G6	2/14/2018	ADULT	0	0	0	0
898	G6	2/17/2018	ADULT	0	0	0	0
899	G6	2/20/2018	ADULT	0	0	0	0
900	G6	2/23/2018	ADULT	0	0	0	0
901	G6	2/26/2018	ADULT	0	0	0	0
902	G6	3/1/2018	ADULT	0	0	0	0
903	G6	3/4/2018	ADULT	0	0	0	0
904	G6	3/7/2018	ADULT	0	0	0	0
905	G6	3/10/2018	ADULT	0	0	0	0
906	G6	3/13/2018	ADULT	0	0	0	0
907	G6	3/16/2018	ADULT	0	0	0	0
908	G6	3/19/2018	ADULT	0	0	0	0
909	G6	3/22/2018	ADULT	0	0	0	0
910	G6	3/25/2018	ADULT	0	0	0	0
911	G6	3/28/2018	ADULT	0	0	0	0
912	G6	3/31/2018	ADULT	0	0	0	0
913	G6	4/3/2018	ADULT	0	0	0	0
914	G6	4/6/2018	ADULT	0	0	0	0
915	G6	4/9/2018	ADULT	0	0	0	0
916	G6	4/12/2018	ADULT	0	0	0	0
917	G6	4/15/2018	ADULT	0	0	0	0
918	G6	4/18/2018	ADULT	0	0	0	0
919	G6	4/21/2018	ADULT	0	0	0	0
920	G6	4/24/2018	ADULT	0	0	0	0
921	G7c	5/17/2017	ADULT	NA	NA	NA	NA
922	G7c	5/20/2017	ADULT	NA	NA	NA	NA
923	G7c	5/23/2017	ADULT	NA	NA	NA	NA
924	G7c	5/26/2017	ADULT	NA	NA	NA	NA
925	G7c	5/29/2017	ADULT	NA	NA	NA	NA
926	G7c	6/1/2017	ADULT	NA	NA	NA	NA
927	G7c	6/4/2017	ADULT	NA	NA	NA	NA
928	G7c	6/7/2017	ADULT	NA	NA	NA	NA
929	G7c	6/10/2017	ADULT	NA	NA	NA	NA
930	G7c	6/13/2017	ADULT	NA	NA	NA	NA
931	G7c	6/16/2017	ADULT	NA	NA	NA	NA
932	G7c	6/19/2017	ADULT	NA	NA	NA	NA
933	G7c	6/22/2017	ADULT	NA	NA	NA	NA
934	G7c	6/25/2017	ADULT	NA	NA	NA	NA
935	G7c	6/28/2017	ADULT	NA	NA	NA	NA
936	G7c	7/1/2017	ADULT	NA	NA	NA	NA
937	G7c	7/4/2017	ADULT	NA	NA	NA	NA
938	G7c	7/7/2017	ADULT	NA	NA	NA	NA
939	G7c	7/10/2017	ADULT	NA	NA	NA	NA
940	G7c	7/13/2017	ADULT	NA	NA	NA	NA
941	G7c	7/16/2017	ADULT	NA	NA	NA	NA
942	G7c	7/19/2017	ADULT	NA	NA	NA	NA
943	G7c	7/22/2017	ADULT	NA	NA	NA	NA
944	G7c	7/25/2017	ADULT	NA	NA	NA	NA
945	G7c	7/28/2017	ADULT	NA	NA	NA	NA
946	G7c	7/31/2017	ADULT	NA	NA	NA	NA
947	G7c	8/3/2017	ADULT	NA	NA	NA	NA
948	G7c	8/6/2017	ADULT	NA	NA	NA	NA
949	G7c	8/9/2017	ADULT	NA	NA	NA	NA
950	G7c	8/12/2017	ADULT	NA	NA	0	0
951	G7c	8/15/2017	ADULT	0	0	1	1
952	G7c	8/18/2017	ADULT	0	0	1	1
953	G7c	8/21/2017	ADULT	0	0	0	0
954	G7c	8/24/2017	ADULT	0	0	0	0
955	G7c	8/27/2017	ADULT	0	0	0	0
956	G7c	8/30/2017	ADULT	0	0	0	0
957	G7c	9/2/2017	ADULT	0	0	0	0
958	G7c	9/5/2017	ADULT	0	0	0	0
959	G7c	9/8/2017	ADULT	0	0	0	0
960	G7c	9/11/2017	ADULT	0	0	0	0
961	G7c	9/14/2017	ADULT	0	0	0	0
962	G7c	9/17/2017	ADULT	0	0	0	0
963	G7c	9/20/2017	ADULT	0	0	1	1
964	G7c	9/23/2017	ADULT	3	2	0	5
965	G7c	9/26/2017	ADULT	0	0	0	0
966	G7c	9/29/2017	ADULT	0	0	0	0
967	G7c	10/2/2017	ADULT	0	0	0	0
968	G7c	10/5/2017	ADULT	0	0	1	1
969	G7c	10/8/2017	ADULT	0	1	0	1
970	G7c	10/11/2017	ADULT	0	0	0	0
971	G7c	10/14/2017	ADULT	0	0	0	0
972	G7c	10/17/2017	ADULT	0	0	0	0
973	G7c	10/20/2017	ADULT	0	0	0	0
974	G7c	10/23/2017	ADULT	0	0	0	0
975	G7c	10/26/2017	ADULT	0	0	0	0
976	G7c	10/29/2017	ADULT	0	0	0	0
977	G7c	11/1/2017	ADULT	1	0	0	1
978	G7c	11/4/2017	ADULT	0	0	0	0
979	G7c	11/7/2017	ADULT	0	0	0	0
980	G7c	11/10/2017	ADULT	0	0	0	0
981	G7c	11/13/2017	ADULT	0	0	0	0
982	G7c	11/16/2017	ADULT	0	0	0	0
983	G7c	11/19/2017	ADULT	0	0	0	0
984	G7c	11/22/2017	ADULT	0	0	5	5
985	G7c	11/25/2017	ADULT	0	0	0	0
986	G7c	11/28/2017	ADULT	0	0	0	0
987	G7c	12/1/2017	ADULT	0	0	0	0
988	G7c	12/4/2017	ADULT	0	0	0	0
989	G7c	12/7/2017	ADULT	0	0	0	0
990	G7c	12/10/2017	ADULT	0	0	0	0
991	G7c	12/13/2017	ADULT	0	0	0	0
992	G7c	12/16/2017	ADULT	0	0	0	0
993	G7c	12/19/2017	ADULT	0	0	0	0
994	G7c	12/22/2017	ADULT	0	0	0	0
995	G7c	12/25/2017	ADULT	0	0	0	0
996	G7c	12/28/2017	ADULT	0	0	0	0
997	G7c	12/31/2017	ADULT	0	0	0	0
998	G7c	1/3/2018	ADULT	0	0	0	0
999	G7c	1/6/2018	ADULT	0	0	0	0
1000	G7c	1/9/2018	ADULT	0	0	0	0
1001	G7c	1/12/2018	ADULT	0	0	0	0
1002	G7c	1/15/2018	ADULT	0	0	0	0
1003	G7c	1/18/2018	ADULT	0	0	0	0
1004	G7c	1/21/2018	ADULT	0	0	0	0
1005	G7c	1/24/2018	ADULT	0	0	0	0
1006	G7c	1/27/2018	ADULT	0	0	0	0
1007	G7c	1/30/2018	ADULT	0	0	0	0
1008	G7c	2/2/2018	ADULT	0	0	0	0
1009	G7c	2/5/2018	ADULT	0	0	0	0
1010	G7c	2/8/2018	ADULT	0	0	0	0
1011	G7c	2/11/2018	ADULT	0	0	0	0
1012	G7c	2/14/2018	ADULT	0	0	0	0
1013	G7c	2/17/2018	ADULT	0	0	0	0
1014	G7c	2/20/2018	ADULT	1	0	0	1
1015	G7c	2/23/2018	ADULT	0	0	0	0
1016	G7c	2/26/2018	ADULT	0	0	0	0
1017	G7c	3/1/2018	ADULT	0	0	1	1
1018	G7c	3/4/2018	ADULT	0	0	0	0
1019	G7c	3/7/2018	ADULT	0	0	0	0
1020	G7c	3/10/2018	ADULT	0	0	0	0
1021	G7c	3/13/2018	ADULT	0	0	0	0
1022	G7c	3/16/2018	ADULT	0	0	0	0
1023	G7c	3/19/2018	ADULT	0	2	1	3
1024	G7c	3/22/2018	ADULT	0	0	0	0
1025	G7c	3/25/2018	ADULT	0	0	13	13
1026	G7c	3/28/2018	ADULT	0	6	0	6
1027	G7c	3/31/2018	ADULT	0	0	0	0
1028	G7c	4/3/2018	ADULT	0	0	0	0
1029	G7c	4/6/2018	ADULT	0	0	0	0
1030	G7c	4/9/2018	ADULT	0	0	0	0
1031	G7c	4/12/2018	ADULT	0	1	0	1
1032	G7c	4/15/2018	ADULT	0	0	0	0
1033	G7c	4/18/2018	ADULT	0	0	0	0
1034	G7c	4/21/2018	ADULT	5	0	0	5
1035	G7c	4/24/2018	ADULT	0	0	0	0
1036	G8	5/17/2017	ADULT	0	0	0	0
1037	G8	5/20/2017	ADULT	0	0	0	0
1038	G8	5/23/2017	ADULT	0	0	0	0
1039	G8	5/26/2017	ADULT	0	2	0	2
1040	G8	5/29/2017	ADULT	0	2	1	3
1041	G8	6/1/2017	ADULT	1	0	0	1
1042	G8	6/4/2017	ADULT	0	0	0	0
1043	G8	6/7/2017	ADULT	0	0	0	0
1044	G8	6/10/2017	ADULT	0	0	0	0
1045	G8	6/13/2017	ADULT	0	0	0	0
1046	G8	6/16/2017	ADULT	0	0	0	0
1047	G8	6/19/2017	ADULT	0	0	0	0
1048	G8	6/22/2017	ADULT	0	0	0	0
1049	G8	6/25/2017	ADULT	0	0	0	0
1050	G8	6/28/2017	ADULT	0	0	0	0
1051	G8	7/1/2017	ADULT	0	0	0	0
1052	G8	7/4/2017	ADULT	0	0	0	0
1053	G8	7/7/2017	ADULT	0	0	0	0
1054	G8	7/10/2017	ADULT	0	0	0	0
1055	G8	7/13/2017	ADULT	0	0	0	0
1056	G8	7/16/2017	ADULT	0	0	0	0
1057	G8	7/19/2017	ADULT	0	0	0	0
1058	G8	7/22/2017	ADULT	0	0	0	0
1059	G8	7/25/2017	ADULT	0	0	0	0
1060	G8	7/28/2017	ADULT	1	2	5	8
1061	G8	7/31/2017	ADULT	2	1	0	3
1062	G8	8/3/2017	ADULT	0	0	0	0
1063	G8	8/6/2017	ADULT	0	0	0	0
1064	G8	8/9/2017	ADULT	0	0	0	0
1065	G8	8/12/2017	ADULT	0	0	0	0
1066	G8	8/15/2017	ADULT	6	0	1	7
1067	G8	8/18/2017	ADULT	0	0	0	0
1068	G8	8/21/2017	ADULT	0	0	0	0
1069	G8	8/24/2017	ADULT	0	0	0	0
1070	G8	8/27/2017	ADULT	0	0	0	0
1071	G8	8/30/2017	ADULT	0	0	0	0
1072	G8	9/2/2017	ADULT	0	0	0	0
1073	G8	9/5/2017	ADULT	0	0	0	0
1074	G8	9/8/2017	ADULT	0	1	0	1
1075	G8	9/11/2017	ADULT	0	0	0	0
1076	G8	9/14/2017	ADULT	0	0	0	0
1077	G8	9/17/2017	ADULT	0	0	0	0
1078	G8	9/20/2017	ADULT	0	0	0	0
1079	G8	9/23/2017	ADULT	0	0	0	0
1080	G8	9/26/2017	ADULT	0	0	0	0
1081	G8	9/29/2017	ADULT	0	0	0	0
1082	G8	10/2/2017	ADULT	0	0	0	0
1083	G8	10/5/2017	ADULT	0	0	0	0
1084	G8	10/8/2017	ADULT	0	0	0	0
1085	G8	10/11/2017	ADULT	0	0	0	0
1086	G8	10/14/2017	ADULT	0	0	0	0
1087	G8	10/17/2017	ADULT	0	0	0	0
1088	G8	10/20/2017	ADULT	0	0	1	1
1089	G8	10/23/2017	ADULT	0	0	0	0
1090	G8	10/26/2017	ADULT	0	0	0	0
1091	G8	10/29/2017	ADULT	0	0	0	0
1092	G8	11/1/2017	ADULT	0	0	0	0
1093	G8	11/4/2017	ADULT	0	0	0	0
1094	G8	11/7/2017	ADULT	0	0	2	2
1095	G8	11/10/2017	ADULT	0	1	0	1
1096	G8	11/13/2017	ADULT	0	0	0	0
1097	G8	11/16/2017	ADULT	0	0	0	0
1098	G8	11/19/2017	ADULT	0	0	0	0
1099	G8	11/22/2017	ADULT	0	0	1	1
1100	G8	11/25/2017	ADULT	0	0	0	0
1101	G8	11/28/2017	ADULT	0	0	0	0
1102	G8	12/1/2017	ADULT	0	1	0	1
1103	G8	12/4/2017	ADULT	0	0	0	0
1104	G8	12/7/2017	ADULT	1	0	1	2
1105	G8	12/10/2017	ADULT	0	0	0	0
1106	G8	12/13/2017	ADULT	0	0	1	1
1107	G8	12/16/2017	ADULT	0	0	0	0
1108	G8	12/19/2017	ADULT	0	1	1	2
1109	G8	12/22/2017	ADULT	0	0	0	0
1110	G8	12/25/2017	ADULT	0	0	1	1
1111	G8	12/28/2017	ADULT	4	0	0	4
1112	G8	12/31/2017	ADULT	0	0	0	0
1113	G8	1/3/2018	ADULT	0	0	0	0
1114	G8	1/6/2018	ADULT	0	0	0	0
1115	G8	1/9/2018	ADULT	0	0	0	0
1116	G8	1/12/2018	ADULT	0	0	0	0
1117	G8	1/15/2018	ADULT	0	1	3	4
1118	G8	1/18/2018	ADULT	0	0	0	0
1119	G8	1/21/2018	ADULT	3	0	0	3
1120	G8	1/24/2018	ADULT	0	0	0	0
1121	G8	1/27/2018	ADULT	0	0	0	0
1122	G8	1/30/2018	ADULT	0	0	0	0
1123	G8	2/2/2018	ADULT	0	0	0	0
1124	G8	2/5/2018	ADULT	0	0	0	0
1125	G8	2/8/2018	ADULT	0	0	0	0
1126	G8	2/11/2018	ADULT	0	0	0	0
1127	G8	2/14/2018	ADULT	0	0	0	0
1128	G8	2/17/2018	ADULT	0	0	0	0
1129	G8	2/20/2018	ADULT	1	0	0	1
1130	G8	2/23/2018	ADULT	0	0	0	0
1131	G8	2/26/2018	ADULT	0	0	0	0
1132	G8	3/1/2018	ADULT	1	0	0	1
1133	G8	3/4/2018	ADULT	0	0	0	0
1134	G8	3/7/2018	ADULT	0	0	0	0
1135	G8	3/10/2018	ADULT	0	0	2	2
1136	G8	3/13/2018	ADULT	0	0	0	0
1137	G8	3/16/2018	ADULT	0	0	1	1
1138	G8	3/19/2018	ADULT	7	2	1	10
1139	G8	3/22/2018	ADULT	0	0	1	1
1140	G8	3/25/2018	ADULT	0	1	0	1
1141	G8	3/28/2018	ADULT	0	0	0	0
1142	G8	3/31/2018	ADULT	0	2	5	7
1143	G8	4/3/2018	ADULT	0	0	1	1
1144	G8	4/6/2018	ADULT	0	0	0	0
1145	G8	4/9/2018	ADULT	0	0	0	0
1146	G8	4/12/2018	ADULT	0	0	0	0
1147	G8	4/15/2018	ADULT	0	0	0	0
1148	G8	4/18/2018	ADULT	0	0	7	7
1149	G8	4/21/2018	ADULT	0	4	0	4
1150	G8	4/24/2018	ADULT	0	0	0	0
1151	G9	5/17/2017	ADULT	1	0	0	1
1152	G9	5/20/2017	ADULT	0	0	0	0
1153	G9	5/23/2017	ADULT	0	0	0	0
1154	G9	5/26/2017	ADULT	0	0	0	0
1155	G9	5/29/2017	ADULT	0	0	0	0
1156	G9	6/1/2017	ADULT	2	0	0	2
1157	G9	6/4/2017	ADULT	4	0	1	5
1158	G9	6/7/2017	ADULT	0	0	0	0
1159	G9	6/10/2017	ADULT	1	0	0	1
1160	G9	6/13/2017	ADULT	0	1	0	1
1161	G9	6/16/2017	ADULT	0	1	0	1
1162	G9	6/19/2017	ADULT	1	1	1	3
1163	G9	6/22/2017	ADULT	0	0	2	2
1164	G9	6/25/2017	ADULT	0	0	1	1
1165	G9	6/28/2017	ADULT	0	0	0	0
1166	G9	7/1/2017	ADULT	0	0	0	0
1167	G9	7/4/2017	ADULT	3	3	1	7
1168	G9	7/7/2017	ADULT	0	1	0	1
1169	G9	7/10/2017	ADULT	0	0	0	0
1170	G9	7/13/2017	ADULT	0	3	0	3
1171	G9	7/16/2017	ADULT	0	1	1	2
1172	G9	7/19/2017	ADULT	0	0	0	0
1173	G9	7/22/2017	ADULT	0	0	0	0
1174	G9	7/25/2017	ADULT	0	0	0	0
1175	G9	7/28/2017	ADULT	0	0	0	0
1176	G9	7/31/2017	ADULT	0	0	0	0
1177	G9	8/3/2017	ADULT	1	2	1	4
1178	G9	8/6/2017	ADULT	0	0	1	1
1179	G9	8/9/2017	ADULT	0	6	0	6
1180	G9	8/12/2017	ADULT	0	1	4	5
1181	G9	8/15/2017	ADULT	0	0	0	0
1182	G9	8/18/2017	ADULT	0	0	0	0
1183	G9	8/21/2017	ADULT	0	0	0	0
1184	G9	8/24/2017	ADULT	0	0	0	0
1185	G9	8/27/2017	ADULT	1	0	2	3
1186	G9	8/30/2017	ADULT	0	0	3	3
1187	G9	9/2/2017	ADULT	0	2	0	2
1188	G9	9/5/2017	ADULT	0	2	5	7
1189	G9	9/8/2017	ADULT	0	1	7	8
1190	G9	9/11/2017	ADULT	0	0	1	1
1191	G9	9/14/2017	ADULT	0	0	0	0
1192	G9	9/17/2017	ADULT	0	0	0	0
1193	G9	9/20/2017	ADULT	0	0	0	0
1194	G9	9/23/2017	ADULT	0	0	0	0
1195	G9	9/26/2017	ADULT	0	1	0	1
1196	G9	9/29/2017	ADULT	0	0	0	0
1197	G9	10/2/2017	ADULT	0	0	0	0
1198	G9	10/5/2017	ADULT	2	0	0	2
1199	G9	10/8/2017	ADULT	0	0	0	0
1200	G9	10/11/2017	ADULT	0	1	0	1
1201	G9	10/14/2017	ADULT	0	2	0	2
1202	G9	10/17/2017	ADULT	0	0	0	0
1203	G9	10/20/2017	ADULT	0	0	0	0
1204	G9	10/23/2017	ADULT	0	1	0	1
1205	G9	10/26/2017	ADULT	0	0	0	0
1206	G9	10/29/2017	ADULT	1	1	0	2
1207	G9	11/1/2017	ADULT	0	0	0	0
1208	G9	11/4/2017	ADULT	0	1	0	1
1209	G9	11/7/2017	ADULT	0	2	0	2
1210	G9	11/10/2017	ADULT	1	0	0	1
1211	G9	11/13/2017	ADULT	0	0	1	1
1212	G9	11/16/2017	ADULT	0	3	0	3
1213	G9	11/19/2017	ADULT	0	2	0	2
1214	G9	11/22/2017	ADULT	0	0	0	0
1215	G9	11/25/2017	ADULT	0	1	0	1
1216	G9	11/28/2017	ADULT	0	0	0	0
1217	G9	12/1/2017	ADULT	1	0	0	1
1218	G9	12/4/2017	ADULT	0	0	1	1
1219	G9	12/7/2017	ADULT	0	0	0	0
1220	G9	12/10/2017	ADULT	1	2	0	3
1221	G9	12/13/2017	ADULT	1	1	2	4
1222	G9	12/16/2017	ADULT	1	0	0	1
1223	G9	12/19/2017	ADULT	0	2	0	2
1224	G9	12/22/2017	ADULT	0	1	1	2
1225	G9	12/25/2017	ADULT	0	1	0	1
1226	G9	12/28/2017	ADULT	2	0	0	2
1227	G9	12/31/2017	ADULT	0	0	0	0
1228	G9	1/3/2018	ADULT	2	1	0	3
1229	G9	1/6/2018	ADULT	0	0	3	3
1230	G9	1/9/2018	ADULT	0	0	0	0
1231	G9	1/12/2018	ADULT	0	0	0	0
1232	G9	1/15/2018	ADULT	0	0	3	3
1233	G9	1/18/2018	ADULT	0	0	0	0
1234	G9	1/21/2018	ADULT	0	0	0	0
1235	G9	1/24/2018	ADULT	0	2	2	4
1236	G9	1/27/2018	ADULT	0	1	0	1
1237	G9	1/30/2018	ADULT	0	0	0	0
1238	G9	2/2/2018	ADULT	0	0	0	0
1239	G9	2/5/2018	ADULT	0	0	1	1
1240	G9	2/8/2018	ADULT	0	0	0	0
1241	G9	2/11/2018	ADULT	0	0	0	0
1242	G9	2/14/2018	ADULT	0	0	0	0
1243	G9	2/17/2018	ADULT	0	0	0	0
1244	G9	2/20/2018	ADULT	0	0	0	0
1245	G9	2/23/2018	ADULT	0	0	0	0
1246	G9	2/26/2018	ADULT	0	0	0	0
1247	G9	3/1/2018	ADULT	0	0	1	1
1248	G9	3/4/2018	ADULT	0	1	0	1
1249	G9	3/7/2018	ADULT	0	0	0	0
1250	G9	3/10/2018	ADULT	0	0	0	0
1251	G9	3/13/2018	ADULT	0	0	0	0
1252	G9	3/16/2018	ADULT	0	0	0	0
1253	G9	3/19/2018	ADULT	0	1	1	2
1254	G9	3/22/2018	ADULT	0	0	0	0
1255	G9	3/25/2018	ADULT	0	0	0	0
1256	G9	3/28/2018	ADULT	0	0	0	0
1257	G9	3/31/2018	ADULT	1	0	0	1
1258	G9	4/3/2018	ADULT	0	0	0	0
1259	G9	4/6/2018	ADULT	0	0	0	0
1260	G9	4/9/2018	ADULT	0	0	0	0
1261	G9	4/12/2018	ADULT	0	0	0	0
1262	G9	4/15/2018	ADULT	0	0	0	0
1263	G9	4/18/2018	ADULT	0	0	0	0
1264	G9	4/21/2018	ADULT	0	1	0	1
1265	G9	4/24/2018	ADULT	0	0	0	0
