# Supplementary material for: N-mixture models with camera trap imagery produce accurate abundance estimates of ungulates
Source: Sci Rep. 2024 Dec 28;14:31421. doi: 10.1038/s41598-024-83011-4 (PMC11682081; doi:10.1038/s41598-024-83011-4)
Supplement: Supplementary file 9 — Supplementary Material 9 [file 41598_2024_83011_MOESM9_ESM.xlsx]

## Sheet: Sheet1
ID	species	year	month	day	hour	minute	second	count	CamType
P01B	Bison	2019	7	22	7	31	30	8	Motion
P01B	Bison	2019	7	22	7	31	30	8	Motion
P01B	Bison	2019	7	22	7	31	30	8	Motion
P01B	Bison	2019	7	22	7	31	30	8	Motion
P01B	Bison	2019	7	22	7	31	30	8	Motion
P01B	Bison	2019	7	22	7	31	30	8	Motion
P01B	Bison	2019	7	22	7	31	30	8	Motion
P01B	Bison	2019	7	22	7	31	30	8	Motion
P01B	Bison	2019	7	22	7	34	17	4	Motion
P01B	Bison	2019	7	22	7	34	17	4	Motion
P01B	Bison	2019	7	22	7	34	17	4	Motion
P01B	Bison	2019	7	22	7	34	17	4	Motion
P01B	Bison	2019	7	22	7	34	37	4	Motion
P01B	Bison	2019	7	22	7	34	37	4	Motion
P01B	Bison	2019	7	22	7	34	37	4	Motion
P01B	Bison	2019	7	22	7	34	37	4	Motion
P01B	Bison	2019	7	22	7	35	3	6	Motion
P01B	Bison	2019	7	22	7	35	3	6	Motion
P01B	Bison	2019	7	22	7	35	3	6	Motion
P01B	Bison	2019	7	22	7	35	3	6	Motion
P01B	Bison	2019	7	22	7	35	3	6	Motion
P01B	Bison	2019	7	22	7	35	3	6	Motion
P01B	Bison	2019	7	22	7	35	31	5	Motion
P01B	Bison	2019	7	22	7	35	31	5	Motion
P01B	Bison	2019	7	22	7	35	31	5	Motion
P01B	Bison	2019	7	22	7	35	31	5	Motion
P01B	Bison	2019	7	22	7	35	31	5	Motion
P01B	Bison	2019	7	22	7	40	4	1	Motion
P01B	Bison	2019	7	22	7	40	49	1	Motion
P01B	Bison	2019	7	22	7	44	19	1	Motion
P01B	Bison	2019	7	22	7	44	49	1	Motion
P01B	Bison	2019	7	22	7	45	8	1	Motion
P01B	Bison	2019	8	27	10	20	51	1	Motion
P01B	Bison	2019	8	27	10	21	27	2	Motion
P01B	Bison	2019	8	27	10	21	27	2	Motion
P01B	Bison	2019	8	27	10	24	12	2	Motion
P01B	Bison	2019	8	27	10	24	12	2	Motion
P01B	Bison	2019	8	29	19	9	43	2	Motion
P01B	Bison	2019	8	29	19	9	43	2	Motion
P01B	Bison	2019	9	9	20	34	17	1	Motion
P01B	Bison	2019	9	9	20	34	38	1	Motion
P01B	Bison	2019	9	11	14	25	37	1	Motion
P01B	Bison	2019	9	11	14	25	58	1	Motion
P01B	Bison	2019	9	11	14	27	21	1	Motion
P01B	Bison	2019	9	11	14	33	18	1	Motion
P01B	Bison	2019	9	17	20	5	16	5	Motion
P01B	Bison	2019	9	17	20	5	16	5	Motion
P01B	Bison	2019	9	17	20	5	16	5	Motion
P01B	Bison	2019	9	17	20	5	16	5	Motion
P01B	Bison	2019	9	17	20	5	16	5	Motion
P01B	Bison	2019	9	17	20	5	39	3	Motion
P01B	Bison	2019	9	17	20	5	39	3	Motion
P01B	Bison	2019	9	17	20	5	39	3	Motion
P01B	Bison	2019	9	17	20	6	24	4	Motion
P01B	Bison	2019	9	17	20	6	24	4	Motion
P01B	Bison	2019	9	17	20	6	24	4	Motion
P01B	Bison	2019	9	17	20	6	24	4	Motion
P01B	Bison	2019	9	17	20	10	14	1	Motion
P01B	Bison	2019	9	20	19	15	7	2	Motion
P01B	Bison	2019	9	20	19	15	7	2	Motion
P01B	Bison	2019	9	20	19	23	23	3	Motion
P01B	Bison	2019	9	20	19	23	23	3	Motion
P01B	Bison	2019	9	20	19	23	23	3	Motion
P01B	Bison	2019	9	20	19	23	43	2	Motion
P01B	Bison	2019	9	20	19	23	43	2	Motion
P01B	Bison	2019	9	20	19	24	7	2	Motion
P01B	Bison	2019	9	20	19	24	7	2	Motion
P01B	Bison	2019	9	21	7	25	24	1	Motion
P01B	Bison	2019	9	21	7	25	50	1	Motion
P01B	Bison	2019	9	22	12	16	38	1	Motion
P01B	Bison	2019	9	24	7	45	17	1	Motion
P01B	Bison	2019	9	24	7	45	41	1	Motion
P01B	Bison	2019	9	24	7	46	3	1	Motion
P01B	Bison	2019	9	24	7	46	55	1	Motion
P01B	Bison	2019	9	24	7	48	2	4	Motion
P01B	Bison	2019	9	24	7	48	2	4	Motion
P01B	Bison	2019	9	24	7	48	2	4	Motion
P01B	Bison	2019	9	24	7	48	2	4	Motion
P01B	Bison	2019	9	24	7	49	14	3	Motion
P01B	Bison	2019	9	24	7	49	14	3	Motion
P01B	Bison	2019	9	24	7	49	14	3	Motion
P01B	Bison	2019	9	24	7	49	39	3	Motion
P01B	Bison	2019	9	24	7	49	39	3	Motion
P01B	Bison	2019	9	24	7	49	39	3	Motion
P01B	Bison	2019	10	3	8	29	51	1	Motion
P01B	Bison	2019	10	4	10	17	35	1	Motion
P01B	Bison	2019	10	5	11	10	15	5	Motion
P01B	Bison	2019	10	5	11	10	15	5	Motion
P01B	Bison	2019	10	5	11	10	15	5	Motion
P01B	Bison	2019	10	5	11	10	15	5	Motion
P01B	Bison	2019	10	5	11	10	15	5	Motion
P01B	Bison	2019	10	5	11	10	36	2	Motion
P01B	Bison	2019	10	5	11	10	36	2	Motion
P01B	Bison	2019	10	5	11	10	55	2	Motion
P01B	Bison	2019	10	5	11	10	55	2	Motion
P01B	Bison	2019	10	5	13	7	48	1	Motion
P01B	Bison	2019	10	5	15	17	7	2	Motion
P01B	Bison	2019	10	5	15	17	7	2	Motion
P01B	Bison	2019	10	5	15	17	26	2	Motion
P01B	Bison	2019	10	5	15	17	26	2	Motion
P01B	Bison	2019	10	5	15	17	45	2	Motion
P01B	Bison	2019	10	5	15	17	45	2	Motion
P01B	Bison	2019	10	5	15	22	53	1	Motion
P01B	Bison	2019	10	5	15	23	13	1	Motion
P01B	Bison	2019	10	6	7	15	8	1	Motion
P01B	Bison	2019	10	6	7	15	26	2	Motion
P01B	Bison	2019	10	6	7	15	26	2	Motion
P01B	Bison	2019	10	6	7	15	45	2	Motion
P01B	Bison	2019	10	6	7	15	45	2	Motion
P01B	Bison	2019	10	6	7	20	9	2	Motion
P01B	Bison	2019	10	6	7	20	9	2	Motion
P01B	Bison	2019	10	6	7	20	28	3	Motion
P01B	Bison	2019	10	6	7	20	28	3	Motion
P01B	Bison	2019	10	6	7	20	28	3	Motion
P01B	Bison	2019	10	6	7	20	49	4	Motion
P01B	Bison	2019	10	6	7	20	49	4	Motion
P01B	Bison	2019	10	6	7	20	49	4	Motion
P01B	Bison	2019	10	6	7	20	49	4	Motion
P01B	Bison	2019	10	6	7	21	8	5	Motion
P01B	Bison	2019	10	6	7	21	8	5	Motion
P01B	Bison	2019	10	6	7	21	8	5	Motion
P01B	Bison	2019	10	6	7	21	8	5	Motion
P01B	Bison	2019	10	6	7	21	8	5	Motion
P01B	Bison	2019	10	6	7	21	59	4	Motion
P01B	Bison	2019	10	6	7	21	59	4	Motion
P01B	Bison	2019	10	6	7	21	59	4	Motion
P01B	Bison	2019	10	6	7	21	59	4	Motion
P01B	Bison	2019	10	6	7	22	23	2	Motion
P01B	Bison	2019	10	6	7	22	23	2	Motion
P01B	Bison	2019	10	6	7	48	2	6	Motion
P01B	Bison	2019	10	6	7	48	2	6	Motion
P01B	Bison	2019	10	6	7	48	2	6	Motion
P01B	Bison	2019	10	6	7	48	2	6	Motion
P01B	Bison	2019	10	6	7	48	2	6	Motion
P01B	Bison	2019	10	6	7	48	2	6	Motion
P01B	Bison	2019	10	6	7	48	21	2	Motion
P01B	Bison	2019	10	6	7	48	21	2	Motion
P01B	Bison	2019	10	6	7	48	40	2	Motion
P01B	Bison	2019	10	6	7	48	40	2	Motion
P01B	Bison	2019	10	6	7	48	59	1	Motion
P01B	Bison	2019	10	6	20	18	31	1	Motion
P01B	Bison	2019	10	6	20	19	5	1	Motion
P01B	Bison	2019	10	6	20	19	47	1	Motion
P01B	Bison	2019	10	6	20	20	7	2	Motion
P01B	Bison	2019	10	6	20	20	7	2	Motion
P01B	Bison	2019	10	6	20	20	30	2	Motion
P01B	Bison	2019	10	6	20	20	30	2	Motion
P01B	Bison	2019	10	6	20	20	56	3	Motion
P01B	Bison	2019	10	6	20	20	56	3	Motion
P01B	Bison	2019	10	6	20	20	56	3	Motion
P01B	Bison	2019	10	6	20	21	15	1	Motion
P01B	Bison	2019	10	6	20	21	41	2	Motion
P01B	Bison	2019	10	6	20	21	41	2	Motion
P01B	Bison	2019	10	6	20	52	30	1	Motion
P01B	Bison	2019	10	9	7	58	10	1	Motion
P01B	Bison	2019	10	9	8	7	29	1	Motion
P01B	Bison	2019	10	9	8	7	48	1	Motion
P01B	Bison	2019	10	9	10	28	23	1	Motion
P01B	Bison	2019	10	16	8	32	36	1	Motion
P01B	Bison	2019	10	16	8	32	57	2	Motion
P01B	Bison	2019	10	16	8	32	57	2	Motion
P01B	Bison	2019	10	16	8	33	28	1	Motion
P01B	Bison	2019	10	16	8	36	55	1	Motion
P01B	Bison	2019	10	16	8	38	7	1	Motion
P01B	Bison	2019	10	16	16	31	40	1	Motion
P01B	Bison	2019	10	16	16	32	6	1	Motion
P01B	Bison	2019	10	16	18	9	35	3	Motion
P01B	Bison	2019	10	16	18	9	35	3	Motion
P01B	Bison	2019	10	16	18	9	35	3	Motion
P01B	Bison	2019	10	18	8	33	46	1	Motion
P01B	Bison	2019	10	18	9	34	36	4	Motion
P01B	Bison	2019	10	18	9	34	36	4	Motion
P01B	Bison	2019	10	18	9	34	36	4	Motion
P01B	Bison	2019	10	18	9	34	36	4	Motion
P01B	Bison	2019	10	18	9	36	56	3	Motion
P01B	Bison	2019	10	18	9	36	56	3	Motion
P01B	Bison	2019	10	18	9	36	56	3	Motion
P01B	Bison	2019	10	18	9	37	15	3	Motion
P01B	Bison	2019	10	18	9	37	15	3	Motion
P01B	Bison	2019	10	18	9	37	15	3	Motion
P01B	Bison	2019	10	18	9	37	34	3	Motion
P01B	Bison	2019	10	18	9	37	34	3	Motion
P01B	Bison	2019	10	18	9	37	34	3	Motion
P01B	Bison	2019	10	19	8	11	5	1	Motion
P01B	Bison	2019	10	19	18	36	3	1	Motion
P01B	Bison	2019	10	19	18	37	43	1	Motion
P01B	Bison	2019	10	22	18	27	14	1	Motion
P01B	Bison	2019	10	22	19	0	22	4	Motion
P01B	Bison	2019	10	22	19	0	22	4	Motion
P01B	Bison	2019	10	22	19	0	22	4	Motion
P01B	Bison	2019	10	22	19	0	22	4	Motion
P01B	Bison	2019	10	22	19	1	4	4	Motion
P01B	Bison	2019	10	22	19	1	4	4	Motion
P01B	Bison	2019	10	22	19	1	4	4	Motion
P01B	Bison	2019	10	22	19	1	4	4	Motion
P01B	Bison	2019	10	22	19	1	28	5	Motion
P01B	Bison	2019	10	22	19	1	28	5	Motion
P01B	Bison	2019	10	22	19	1	28	5	Motion
P01B	Bison	2019	10	22	19	1	28	5	Motion
P01B	Bison	2019	10	22	19	1	28	5	Motion
P01B	Bison	2019	10	22	19	1	52	5	Motion
P01B	Bison	2019	10	22	19	1	52	5	Motion
P01B	Bison	2019	10	22	19	1	52	5	Motion
P01B	Bison	2019	10	22	19	1	52	5	Motion
P01B	Bison	2019	10	22	19	1	52	5	Motion
P01B	Bison	2019	10	22	19	2	12	5	Motion
P01B	Bison	2019	10	22	19	2	12	5	Motion
P01B	Bison	2019	10	22	19	2	12	5	Motion
P01B	Bison	2019	10	22	19	2	12	5	Motion
P01B	Bison	2019	10	22	19	2	12	5	Motion
P01B	Bison	2019	10	22	19	2	31	3	Motion
P01B	Bison	2019	10	22	19	2	31	3	Motion
P01B	Bison	2019	10	22	19	2	31	3	Motion
P01B	Bison	2019	10	25	8	4	55	2	Motion
P01B	Bison	2019	10	25	8	4	55	2	Motion
P01B	Bison	2019	10	25	8	5	36	1	Motion
P01B	Bison	2019	10	27	18	18	38	1	Motion
P01B	Bison	2019	10	27	18	18	56	1	Motion
P01B	Bison	2019	10	27	18	19	15	2	Motion
P01B	Bison	2019	10	27	18	19	15	2	Motion
P01B	Bison	2019	10	27	18	19	34	2	Motion
P01B	Bison	2019	10	27	18	19	34	2	Motion
P01B	Bison	2019	10	27	18	19	53	1	Motion
P01B	Bison	2019	10	27	18	20	30	2	Motion
P01B	Bison	2019	10	27	18	20	30	2	Motion
P01B	Bison	2019	10	28	8	21	48	3	Motion
P01B	Bison	2019	10	28	8	21	48	3	Motion
P01B	Bison	2019	10	28	8	21	48	3	Motion
P01B	Bison	2019	10	28	8	22	16	4	Motion
P01B	Bison	2019	10	28	8	22	16	4	Motion
P01B	Bison	2019	10	28	8	22	16	4	Motion
P01B	Bison	2019	10	28	8	22	16	4	Motion
P01B	Bison	2019	10	28	8	22	40	6	Motion
P01B	Bison	2019	10	28	8	22	40	6	Motion
P01B	Bison	2019	10	28	8	22	40	6	Motion
P01B	Bison	2019	10	28	8	22	40	6	Motion
P01B	Bison	2019	10	28	8	22	40	6	Motion
P01B	Bison	2019	10	28	8	22	40	6	Motion
P01B	Bison	2019	10	28	8	22	58	5	Motion
P01B	Bison	2019	10	28	8	22	58	5	Motion
P01B	Bison	2019	10	28	8	22	58	5	Motion
P01B	Bison	2019	10	28	8	22	58	5	Motion
P01B	Bison	2019	10	28	8	22	58	5	Motion
P01B	Bison	2019	10	28	8	23	33	3	Motion
P01B	Bison	2019	10	28	8	23	33	3	Motion
P01B	Bison	2019	10	28	8	23	33	3	Motion
P01B	Bison	2019	10	28	8	24	4	1	Motion
P01B	Bison	2019	10	28	8	29	5	1	Motion
P01B	Bison	2019	10	28	8	35	47	2	Motion
P01B	Bison	2019	10	28	8	35	47	2	Motion
P01B	Bison	2019	10	28	8	36	14	2	Motion
P01B	Bison	2019	10	28	8	36	14	2	Motion
P01B	Bison	2019	10	28	8	36	51	1	Motion
P01B	Bison	2019	11	17	18	19	13	3	Motion
P01B	Bison	2019	11	17	18	19	13	3	Motion
P01B	Bison	2019	11	17	18	19	13	3	Motion
P01B	Bison	2019	11	17	18	20	13	3	Motion
P01B	Bison	2019	11	17	18	20	13	3	Motion
P01B	Bison	2019	11	17	18	20	13	3	Motion
P01B	Bison	2019	11	17	18	20	32	2	Motion
P01B	Bison	2019	11	17	18	20	32	2	Motion
P01B	Bison	2019	11	17	18	20	54	2	Motion
P01B	Bison	2019	11	17	18	20	54	2	Motion
P01B	Bison	2019	11	17	18	23	36	1	Motion
P01B	Bison	2019	11	17	18	24	6	2	Motion
P01B	Bison	2019	11	17	18	24	6	2	Motion
P01B	Bison	2019	11	17	18	24	25	1	Motion
P01R	Bison	2019	7	22	7	30	0	7	Timed
P01R	Bison	2019	7	22	7	30	0	7	Timed
P01R	Bison	2019	7	22	7	30	0	7	Timed
P01R	Bison	2019	7	22	7	30	0	7	Timed
P01R	Bison	2019	7	22	7	30	0	7	Timed
P01R	Bison	2019	7	22	7	30	0	7	Timed
P01R	Bison	2019	7	22	7	30	0	7	Timed
P01R	Bison	2019	7	22	7	35	0	3	Timed
P01R	Bison	2019	7	22	7	35	0	3	Timed
P01R	Bison	2019	7	22	7	35	0	3	Timed
P01R	Bison	2019	7	22	7	50	0	1	Timed
P01R	Bison	2019	7	24	6	55	0	1	Timed
P01R	Bison	2019	9	20	19	15	0	2	Timed
P01R	Bison	2019	9	20	19	15	0	2	Timed
P01R	Bison	2019	9	24	7	50	0	1	Timed
P01R	Bison	2019	10	3	8	30	0	1	Timed
P01R	Bison	2019	10	4	9	45	0	1	Timed
P01R	Bison	2019	10	4	9	50	0	1	Timed
P01R	Bison	2019	10	5	11	10	0	6	Timed
P01R	Bison	2019	10	5	11	10	0	6	Timed
P01R	Bison	2019	10	5	11	10	0	6	Timed
P01R	Bison	2019	10	5	11	10	0	6	Timed
P01R	Bison	2019	10	5	11	10	0	6	Timed
P01R	Bison	2019	10	5	11	10	0	6	Timed
P01R	Bison	2019	10	6	7	25	0	1	Timed
P01R	Bison	2019	10	6	20	20	0	2	Timed
P01R	Bison	2019	10	6	20	20	0	2	Timed
P01R	Bison	2019	10	6	20	30	0	1	Timed
P01R	Bison	2019	10	6	20	50	0	1	Timed
P01R	Bison	2019	10	6	23	40	0	1	Timed
P01R	Bison	2019	10	16	8	35	0	1	Timed
P01R	Bison	2019	10	16	18	10	0	2	Timed
P01R	Bison	2019	10	16	18	10	0	2	Timed
P01R	Bison	2019	10	18	9	35	0	4	Timed
P01R	Bison	2019	10	18	9	35	0	4	Timed
P01R	Bison	2019	10	18	9	35	0	4	Timed
P01R	Bison	2019	10	18	9	35	0	4	Timed
P01R	Bison	2019	10	22	18	30	0	1	Timed
P01R	Bison	2019	10	22	19	0	0	5	Timed
P01R	Bison	2019	10	22	19	0	0	5	Timed
P01R	Bison	2019	10	22	19	0	0	5	Timed
P01R	Bison	2019	10	22	19	0	0	5	Timed
P01R	Bison	2019	10	22	19	0	0	5	Timed
P01R	Bison	2019	10	27	18	20	0	3	Timed
P01R	Bison	2019	10	27	18	20	0	3	Timed
P01R	Bison	2019	10	27	18	20	0	3	Timed
P01R	Bison	2019	11	17	18	20	0	4	Timed
P01R	Bison	2019	11	17	18	20	0	4	Timed
P01R	Bison	2019	11	17	18	20	0	4	Timed
P01R	Bison	2019	11	17	18	20	0	4	Timed
P01R	Bison	2019	11	17	18	25	0	1	Timed
P03B	Bison	2019	7	17	9	12	59	1	Motion
P03B	Bison	2019	7	29	7	57	1	12	Motion
P03B	Bison	2019	7	29	7	57	1	12	Motion
P03B	Bison	2019	7	29	7	57	1	12	Motion
P03B	Bison	2019	7	29	7	57	1	12	Motion
P03B	Bison	2019	7	29	7	57	1	12	Motion
P03B	Bison	2019	7	29	7	57	1	12	Motion
P03B	Bison	2019	7	29	7	57	1	12	Motion
P03B	Bison	2019	7	29	7	57	1	12	Motion
P03B	Bison	2019	7	29	7	57	1	12	Motion
P03B	Bison	2019	7	29	7	57	1	12	Motion
P03B	Bison	2019	7	29	7	57	1	12	Motion
P03B	Bison	2019	7	29	7	57	1	12	Motion
P03B	Bison	2019	7	29	8	16	38	1	Motion
P03B	Bison	2019	7	29	9	6	48	2	Motion
P03B	Bison	2019	7	29	9	6	48	2	Motion
P03B	Bison	2019	8	24	7	38	39	2	Motion
P03B	Bison	2019	8	24	7	38	39	2	Motion
P03B	Bison	2019	8	27	20	37	48	1	Motion
P03B	Bison	2019	9	5	5	10	10	1	Motion
P03B	Bison	2019	9	5	5	10	46	3	Motion
P03B	Bison	2019	9	5	5	10	46	3	Motion
P03B	Bison	2019	9	5	5	10	46	3	Motion
P03B	Bison	2019	9	8	21	5	9	1	Motion
P03B	Bison	2019	9	8	23	34	13	3	Motion
P03B	Bison	2019	9	8	23	34	13	3	Motion
P03B	Bison	2019	9	8	23	34	13	3	Motion
P03B	Bison	2019	9	8	23	34	50	2	Motion
P03B	Bison	2019	9	8	23	34	50	2	Motion
P03B	Bison	2019	9	8	23	35	10	1	Motion
P03B	Bison	2019	9	8	23	35	33	1	Motion
P03B	Bison	2019	9	9	7	30	40	13	Motion
P03B	Bison	2019	9	9	7	30	40	13	Motion
P03B	Bison	2019	9	9	7	30	40	13	Motion
P03B	Bison	2019	9	9	7	30	40	13	Motion
P03B	Bison	2019	9	9	7	30	40	13	Motion
P03B	Bison	2019	9	9	7	30	40	13	Motion
P03B	Bison	2019	9	9	7	30	40	13	Motion
P03B	Bison	2019	9	9	7	30	40	13	Motion
P03B	Bison	2019	9	9	7	30	40	13	Motion
P03B	Bison	2019	9	9	7	30	40	13	Motion
P03B	Bison	2019	9	9	7	30	40	13	Motion
P03B	Bison	2019	9	9	7	30	40	13	Motion
P03B	Bison	2019	9	9	7	30	40	13	Motion
P03B	Bison	2019	9	9	7	31	20	5	Motion
P03B	Bison	2019	9	9	7	31	20	5	Motion
P03B	Bison	2019	9	9	7	31	20	5	Motion
P03B	Bison	2019	9	9	7	31	20	5	Motion
P03B	Bison	2019	9	9	7	31	20	5	Motion
P03B	Bison	2019	9	9	7	39	41	2	Motion
P03B	Bison	2019	9	9	7	39	41	2	Motion
P03B	Bison	2019	9	9	7	40	5	1	Motion
P03B	Bison	2019	9	10	9	47	56	5	Motion
P03B	Bison	2019	9	10	9	47	56	5	Motion
P03B	Bison	2019	9	10	9	47	56	5	Motion
P03B	Bison	2019	9	10	9	47	56	5	Motion
P03B	Bison	2019	9	10	9	47	56	5	Motion
P03B	Bison	2019	9	11	21	46	17	4	Motion
P03B	Bison	2019	9	11	21	46	17	4	Motion
P03B	Bison	2019	9	11	21	46	17	4	Motion
P03B	Bison	2019	9	11	21	46	17	4	Motion
P03B	Bison	2019	9	12	9	46	18	1	Motion
P03B	Bison	2019	9	12	9	48	11	1	Motion
P03B	Bison	2019	9	12	9	48	37	1	Motion
P03B	Bison	2019	9	12	9	48	57	1	Motion
P03B	Bison	2019	9	12	9	49	16	1	Motion
P03B	Bison	2019	9	12	9	49	36	1	Motion
P03B	Bison	2019	9	12	9	49	59	1	Motion
P03B	Bison	2019	9	12	9	50	23	1	Motion
P03B	Bison	2019	9	13	9	59	29	1	Motion
P03B	Bison	2019	9	21	22	4	4	2	Motion
P03B	Bison	2019	9	21	22	4	4	2	Motion
P03B	Bison	2019	9	22	10	18	41	2	Motion
P03B	Bison	2019	9	22	10	18	41	2	Motion
P03B	Bison	2019	9	22	10	19	37	1	Motion
P03B	Bison	2019	9	23	3	48	33	1	Motion
P03B	Bison	2019	9	23	3	48	57	1	Motion
P03B	Bison	2019	9	23	3	57	14	1	Motion
P03B	Bison	2019	9	24	1	0	9	2	Motion
P03B	Bison	2019	9	24	1	0	9	2	Motion
P03B	Bison	2019	9	24	1	0	32	5	Motion
P03B	Bison	2019	9	24	1	0	32	5	Motion
P03B	Bison	2019	9	24	1	0	32	5	Motion
P03B	Bison	2019	9	24	1	0	32	5	Motion
P03B	Bison	2019	9	24	1	0	32	5	Motion
P03B	Bison	2019	9	24	1	0	52	8	Motion
P03B	Bison	2019	9	24	1	0	52	8	Motion
P03B	Bison	2019	9	24	1	0	52	8	Motion
P03B	Bison	2019	9	24	1	0	52	8	Motion
P03B	Bison	2019	9	24	1	0	52	8	Motion
P03B	Bison	2019	9	24	1	0	52	8	Motion
P03B	Bison	2019	9	24	1	0	52	8	Motion
P03B	Bison	2019	9	24	1	0	52	8	Motion
P03B	Bison	2019	9	24	1	1	11	9	Motion
P03B	Bison	2019	9	24	1	1	11	9	Motion
P03B	Bison	2019	9	24	1	1	11	9	Motion
P03B	Bison	2019	9	24	1	1	11	9	Motion
P03B	Bison	2019	9	24	1	1	11	9	Motion
P03B	Bison	2019	9	24	1	1	11	9	Motion
P03B	Bison	2019	9	24	1	1	11	9	Motion
P03B	Bison	2019	9	24	1	1	11	9	Motion
P03B	Bison	2019	9	24	1	1	11	9	Motion
P03B	Bison	2019	9	24	9	8	46	1	Motion
P03B	Bison	2019	9	24	9	10	3	1	Motion
P03B	Bison	2019	9	26	10	24	37	1	Motion
P03B	Bison	2019	9	26	19	58	34	1	Motion
P03B	Bison	2019	9	29	11	1	43	1	Motion
P03B	Bison	2019	9	29	11	2	5	1	Motion
P03B	Bison	2019	10	4	8	36	59	1	Motion
P03B	Bison	2019	10	4	8	37	21	3	Motion
P03B	Bison	2019	10	4	8	37	21	3	Motion
P03B	Bison	2019	10	4	8	37	21	3	Motion
P03B	Bison	2019	10	4	8	37	40	3	Motion
P03B	Bison	2019	10	4	8	37	40	3	Motion
P03B	Bison	2019	10	4	8	37	40	3	Motion
P03B	Bison	2019	10	4	8	38	7	5	Motion
P03B	Bison	2019	10	4	8	38	7	5	Motion
P03B	Bison	2019	10	4	8	38	7	5	Motion
P03B	Bison	2019	10	4	8	38	7	5	Motion
P03B	Bison	2019	10	4	8	38	7	5	Motion
P03B	Bison	2019	10	4	8	38	26	7	Motion
P03B	Bison	2019	10	4	8	38	26	7	Motion
P03B	Bison	2019	10	4	8	38	26	7	Motion
P03B	Bison	2019	10	4	8	38	26	7	Motion
P03B	Bison	2019	10	4	8	38	26	7	Motion
P03B	Bison	2019	10	4	8	38	26	7	Motion
P03B	Bison	2019	10	4	8	38	26	7	Motion
P03B	Bison	2019	10	4	8	38	48	5	Motion
P03B	Bison	2019	10	4	8	38	48	5	Motion
P03B	Bison	2019	10	4	8	38	48	5	Motion
P03B	Bison	2019	10	4	8	38	48	5	Motion
P03B	Bison	2019	10	4	8	38	48	5	Motion
P03B	Bison	2019	10	4	8	39	34	2	Motion
P03B	Bison	2019	10	4	8	39	34	2	Motion
P03B	Bison	2019	10	8	9	56	11	1	Motion
P03B	Bison	2019	10	8	9	58	1	2	Motion
P03B	Bison	2019	10	8	9	58	1	2	Motion
P03B	Bison	2019	10	8	9	58	42	2	Motion
P03B	Bison	2019	10	8	9	58	42	2	Motion
P03B	Bison	2019	10	8	9	59	11	2	Motion
P03B	Bison	2019	10	8	9	59	11	2	Motion
P03B	Bison	2019	10	8	9	59	51	1	Motion
P03B	Bison	2019	10	8	10	0	20	1	Motion
P03B	Bison	2019	10	11	9	12	21	1	Motion
P03B	Bison	2019	10	12	7	41	23	1	Motion
P03B	Bison	2019	10	12	10	17	38	3	Motion
P03B	Bison	2019	10	12	10	17	38	3	Motion
P03B	Bison	2019	10	12	10	17	38	3	Motion
P03B	Bison	2019	10	12	10	18	0	4	Motion
P03B	Bison	2019	10	12	10	18	0	4	Motion
P03B	Bison	2019	10	12	10	18	0	4	Motion
P03B	Bison	2019	10	12	10	18	0	4	Motion
P03B	Bison	2019	10	12	10	18	19	5	Motion
P03B	Bison	2019	10	12	10	18	19	5	Motion
P03B	Bison	2019	10	12	10	18	19	5	Motion
P03B	Bison	2019	10	12	10	18	19	5	Motion
P03B	Bison	2019	10	12	10	18	19	5	Motion
P03B	Bison	2019	10	12	10	18	37	9	Motion
P03B	Bison	2019	10	12	10	18	37	9	Motion
P03B	Bison	2019	10	12	10	18	37	9	Motion
P03B	Bison	2019	10	12	10	18	37	9	Motion
P03B	Bison	2019	10	12	10	18	37	9	Motion
P03B	Bison	2019	10	12	10	18	37	9	Motion
P03B	Bison	2019	10	12	10	18	37	9	Motion
P03B	Bison	2019	10	12	10	18	37	9	Motion
P03B	Bison	2019	10	12	10	18	37	9	Motion
P03B	Bison	2019	10	12	10	18	56	5	Motion
P03B	Bison	2019	10	12	10	18	56	5	Motion
P03B	Bison	2019	10	12	10	18	56	5	Motion
P03B	Bison	2019	10	12	10	18	56	5	Motion
P03B	Bison	2019	10	12	10	18	56	5	Motion
P03B	Bison	2019	10	12	10	19	15	5	Motion
P03B	Bison	2019	10	12	10	19	15	5	Motion
P03B	Bison	2019	10	12	10	19	15	5	Motion
P03B	Bison	2019	10	12	10	19	15	5	Motion
P03B	Bison	2019	10	12	10	19	15	5	Motion
P03B	Bison	2019	10	12	10	19	40	4	Motion
P03B	Bison	2019	10	12	10	19	40	4	Motion
P03B	Bison	2019	10	12	10	19	40	4	Motion
P03B	Bison	2019	10	12	10	19	40	4	Motion
P03B	Bison	2019	10	12	10	22	5	2	Motion
P03B	Bison	2019	10	12	10	22	5	2	Motion
P03B	Bison	2019	10	15	20	3	13	1	Motion
P03B	Bison	2019	10	16	7	15	57	1	Motion
P03B	Bison	2019	10	16	7	16	43	2	Motion
P03B	Bison	2019	10	16	7	16	43	2	Motion
P03B	Bison	2019	10	16	7	17	6	2	Motion
P03B	Bison	2019	10	16	7	17	6	2	Motion
P03B	Bison	2019	10	16	7	18	47	1	Motion
P03B	Bison	2019	10	16	7	19	7	2	Motion
P03B	Bison	2019	10	16	7	19	7	2	Motion
P03B	Bison	2019	10	16	7	19	31	1	Motion
P03B	Bison	2019	10	16	7	36	36	1	Motion
P03B	Bison	2019	10	16	7	37	1	2	Motion
P03B	Bison	2019	10	16	7	37	1	2	Motion
P03B	Bison	2019	10	16	7	37	27	2	Motion
P03B	Bison	2019	10	16	7	37	27	2	Motion
P03B	Bison	2019	10	16	7	38	9	1	Motion
P03B	Bison	2019	10	16	7	38	28	2	Motion
P03B	Bison	2019	10	16	7	38	28	2	Motion
P03B	Bison	2019	10	16	7	38	49	2	Motion
P03B	Bison	2019	10	16	7	38	49	2	Motion
P03B	Bison	2019	10	16	7	39	15	1	Motion
P03B	Bison	2019	10	16	7	39	45	2	Motion
P03B	Bison	2019	10	16	7	39	45	2	Motion
P03B	Bison	2019	10	16	7	40	4	3	Motion
P03B	Bison	2019	10	16	7	40	4	3	Motion
P03B	Bison	2019	10	16	7	40	4	3	Motion
P03B	Bison	2019	10	16	7	40	24	3	Motion
P03B	Bison	2019	10	16	7	40	24	3	Motion
P03B	Bison	2019	10	16	7	40	24	3	Motion
P03B	Bison	2019	10	16	7	40	52	3	Motion
P03B	Bison	2019	10	16	7	40	52	3	Motion
P03B	Bison	2019	10	16	7	40	52	3	Motion
P03B	Bison	2019	10	16	7	41	11	3	Motion
P03B	Bison	2019	10	16	7	41	11	3	Motion
P03B	Bison	2019	10	16	7	41	11	3	Motion
P03B	Bison	2019	10	16	7	45	11	1	Motion
P03B	Bison	2019	10	16	7	45	31	2	Motion
P03B	Bison	2019	10	16	7	45	31	2	Motion
P03B	Bison	2019	10	16	7	45	59	1	Motion
P03B	Bison	2019	10	16	7	46	28	1	Motion
P03B	Bison	2019	10	16	8	4	19	5	Motion
P03B	Bison	2019	10	16	8	4	19	5	Motion
P03B	Bison	2019	10	16	8	4	19	5	Motion
P03B	Bison	2019	10	16	8	4	19	5	Motion
P03B	Bison	2019	10	16	8	4	19	5	Motion
P03B	Bison	2019	10	16	8	5	22	6	Motion
P03B	Bison	2019	10	16	8	5	22	6	Motion
P03B	Bison	2019	10	16	8	5	22	6	Motion
P03B	Bison	2019	10	16	8	5	22	6	Motion
P03B	Bison	2019	10	16	8	5	22	6	Motion
P03B	Bison	2019	10	16	8	5	22	6	Motion
P03B	Bison	2019	10	17	0	31	42	1	Motion
P03B	Bison	2019	10	17	0	32	20	1	Motion
P03B	Bison	2019	10	17	0	32	44	2	Motion
P03B	Bison	2019	10	17	0	32	44	2	Motion
P03B	Bison	2019	10	17	0	33	11	3	Motion
P03B	Bison	2019	10	17	0	33	11	3	Motion
P03B	Bison	2019	10	17	0	33	11	3	Motion
P03B	Bison	2019	10	17	0	33	30	4	Motion
P03B	Bison	2019	10	17	0	33	30	4	Motion
P03B	Bison	2019	10	17	0	33	30	4	Motion
P03B	Bison	2019	10	17	0	33	30	4	Motion
P03B	Bison	2019	10	17	0	33	48	2	Motion
P03B	Bison	2019	10	17	0	33	48	2	Motion
P03B	Bison	2019	10	17	0	34	12	3	Motion
P03B	Bison	2019	10	17	0	34	12	3	Motion
P03B	Bison	2019	10	17	0	34	12	3	Motion
P03B	Bison	2019	10	17	0	34	32	5	Motion
P03B	Bison	2019	10	17	0	34	32	5	Motion
P03B	Bison	2019	10	17	0	34	32	5	Motion
P03B	Bison	2019	10	17	0	34	32	5	Motion
P03B	Bison	2019	10	17	0	34	32	5	Motion
P03B	Bison	2019	10	17	0	34	54	5	Motion
P03B	Bison	2019	10	17	0	34	54	5	Motion
P03B	Bison	2019	10	17	0	34	54	5	Motion
P03B	Bison	2019	10	17	0	34	54	5	Motion
P03B	Bison	2019	10	17	0	34	54	5	Motion
P03B	Bison	2019	10	17	0	35	13	4	Motion
P03B	Bison	2019	10	17	0	35	13	4	Motion
P03B	Bison	2019	10	17	0	35	13	4	Motion
P03B	Bison	2019	10	17	0	35	13	4	Motion
P03B	Bison	2019	10	17	0	35	37	6	Motion
P03B	Bison	2019	10	17	0	35	37	6	Motion
P03B	Bison	2019	10	17	0	35	37	6	Motion
P03B	Bison	2019	10	17	0	35	37	6	Motion
P03B	Bison	2019	10	17	0	35	37	6	Motion
P03B	Bison	2019	10	17	0	35	37	6	Motion
P03B	Bison	2019	10	17	0	35	55	9	Motion
P03B	Bison	2019	10	17	0	35	55	9	Motion
P03B	Bison	2019	10	17	0	35	55	9	Motion
P03B	Bison	2019	10	17	0	35	55	9	Motion
P03B	Bison	2019	10	17	0	35	55	9	Motion
P03B	Bison	2019	10	17	0	35	55	9	Motion
P03B	Bison	2019	10	17	0	35	55	9	Motion
P03B	Bison	2019	10	17	0	35	55	9	Motion
P03B	Bison	2019	10	17	0	35	55	9	Motion
P03B	Bison	2019	10	17	0	36	14	5	Motion
P03B	Bison	2019	10	17	0	36	14	5	Motion
P03B	Bison	2019	10	17	0	36	14	5	Motion
P03B	Bison	2019	10	17	0	36	14	5	Motion
P03B	Bison	2019	10	17	0	36	14	5	Motion
P03B	Bison	2019	10	17	0	36	36	8	Motion
P03B	Bison	2019	10	17	0	36	36	8	Motion
P03B	Bison	2019	10	17	0	36	36	8	Motion
P03B	Bison	2019	10	17	0	36	36	8	Motion
P03B	Bison	2019	10	17	0	36	36	8	Motion
P03B	Bison	2019	10	17	0	36	36	8	Motion
P03B	Bison	2019	10	17	0	36	36	8	Motion
P03B	Bison	2019	10	17	0	36	36	8	Motion
P03B	Bison	2019	10	17	0	36	54	10	Motion
P03B	Bison	2019	10	17	0	36	54	10	Motion
P03B	Bison	2019	10	17	0	36	54	10	Motion
P03B	Bison	2019	10	17	0	36	54	10	Motion
P03B	Bison	2019	10	17	0	36	54	10	Motion
P03B	Bison	2019	10	17	0	36	54	10	Motion
P03B	Bison	2019	10	17	0	36	54	10	Motion
P03B	Bison	2019	10	17	0	36	54	10	Motion
P03B	Bison	2019	10	17	0	36	54	10	Motion
P03B	Bison	2019	10	17	0	36	54	10	Motion
P03B	Bison	2019	10	17	0	37	15	6	Motion
P03B	Bison	2019	10	17	0	37	15	6	Motion
P03B	Bison	2019	10	17	0	37	15	6	Motion
P03B	Bison	2019	10	17	0	37	15	6	Motion
P03B	Bison	2019	10	17	0	37	15	6	Motion
P03B	Bison	2019	10	17	0	37	15	6	Motion
P03B	Bison	2019	10	17	0	37	40	7	Motion
P03B	Bison	2019	10	17	0	37	40	7	Motion
P03B	Bison	2019	10	17	0	37	40	7	Motion
P03B	Bison	2019	10	17	0	37	40	7	Motion
P03B	Bison	2019	10	17	0	37	40	7	Motion
P03B	Bison	2019	10	17	0	37	40	7	Motion
P03B	Bison	2019	10	17	0	37	40	7	Motion
P03B	Bison	2019	10	17	0	37	59	9	Motion
P03B	Bison	2019	10	17	0	37	59	9	Motion
P03B	Bison	2019	10	17	0	37	59	9	Motion
P03B	Bison	2019	10	17	0	37	59	9	Motion
P03B	Bison	2019	10	17	0	37	59	9	Motion
P03B	Bison	2019	10	17	0	37	59	9	Motion
P03B	Bison	2019	10	17	0	37	59	9	Motion
P03B	Bison	2019	10	17	0	37	59	9	Motion
P03B	Bison	2019	10	17	0	37	59	9	Motion
P03B	Bison	2019	10	17	0	38	18	7	Motion
P03B	Bison	2019	10	17	0	38	18	7	Motion
P03B	Bison	2019	10	17	0	38	18	7	Motion
P03B	Bison	2019	10	17	0	38	18	7	Motion
P03B	Bison	2019	10	17	0	38	18	7	Motion
P03B	Bison	2019	10	17	0	38	18	7	Motion
P03B	Bison	2019	10	17	0	38	18	7	Motion
P03B	Bison	2019	10	17	0	38	37	3	Motion
P03B	Bison	2019	10	17	0	38	37	3	Motion
P03B	Bison	2019	10	17	0	38	37	3	Motion
P03B	Bison	2019	10	17	0	40	7	1	Motion
P03B	Bison	2019	10	17	0	40	28	3	Motion
P03B	Bison	2019	10	17	0	40	28	3	Motion
P03B	Bison	2019	10	17	0	40	28	3	Motion
P03B	Bison	2019	10	17	0	42	10	7	Motion
P03B	Bison	2019	10	17	0	42	10	7	Motion
P03B	Bison	2019	10	17	0	42	10	7	Motion
P03B	Bison	2019	10	17	0	42	10	7	Motion
P03B	Bison	2019	10	17	0	42	10	7	Motion
P03B	Bison	2019	10	17	0	42	10	7	Motion
P03B	Bison	2019	10	17	0	42	10	7	Motion
P03B	Bison	2019	10	17	0	42	39	6	Motion
P03B	Bison	2019	10	17	0	42	39	6	Motion
P03B	Bison	2019	10	17	0	42	39	6	Motion
P03B	Bison	2019	10	17	0	42	39	6	Motion
P03B	Bison	2019	10	17	0	42	39	6	Motion
P03B	Bison	2019	10	17	0	42	39	6	Motion
P03B	Bison	2019	10	17	0	44	22	7	Motion
P03B	Bison	2019	10	17	0	44	22	7	Motion
P03B	Bison	2019	10	17	0	44	22	7	Motion
P03B	Bison	2019	10	17	0	44	22	7	Motion
P03B	Bison	2019	10	17	0	44	22	7	Motion
P03B	Bison	2019	10	17	0	44	22	7	Motion
P03B	Bison	2019	10	17	0	44	22	7	Motion
P03B	Bison	2019	10	17	0	44	48	7	Motion
P03B	Bison	2019	10	17	0	44	48	7	Motion
P03B	Bison	2019	10	17	0	44	48	7	Motion
P03B	Bison	2019	10	17	0	44	48	7	Motion
P03B	Bison	2019	10	17	0	44	48	7	Motion
P03B	Bison	2019	10	17	0	44	48	7	Motion
P03B	Bison	2019	10	17	0	44	48	7	Motion
P03B	Bison	2019	10	17	0	46	38	8	Motion
P03B	Bison	2019	10	17	0	46	38	8	Motion
P03B	Bison	2019	10	17	0	46	38	8	Motion
P03B	Bison	2019	10	17	0	46	38	8	Motion
P03B	Bison	2019	10	17	0	46	38	8	Motion
P03B	Bison	2019	10	17	0	46	38	8	Motion
P03B	Bison	2019	10	17	0	46	38	8	Motion
P03B	Bison	2019	10	17	0	46	38	8	Motion
P03B	Bison	2019	10	17	0	48	45	9	Motion
P03B	Bison	2019	10	17	0	48	45	9	Motion
P03B	Bison	2019	10	17	0	48	45	9	Motion
P03B	Bison	2019	10	17	0	48	45	9	Motion
P03B	Bison	2019	10	17	0	48	45	9	Motion
P03B	Bison	2019	10	17	0	48	45	9	Motion
P03B	Bison	2019	10	17	0	48	45	9	Motion
P03B	Bison	2019	10	17	0	48	45	9	Motion
P03B	Bison	2019	10	17	0	48	45	9	Motion
P03B	Bison	2019	10	17	0	49	30	8	Motion
P03B	Bison	2019	10	17	0	49	30	8	Motion
P03B	Bison	2019	10	17	0	49	30	8	Motion
P03B	Bison	2019	10	17	0	49	30	8	Motion
P03B	Bison	2019	10	17	0	49	30	8	Motion
P03B	Bison	2019	10	17	0	49	30	8	Motion
P03B	Bison	2019	10	17	0	49	30	8	Motion
P03B	Bison	2019	10	17	0	49	30	8	Motion
P03B	Bison	2019	10	17	0	49	54	8	Motion
P03B	Bison	2019	10	17	0	49	54	8	Motion
P03B	Bison	2019	10	17	0	49	54	8	Motion
P03B	Bison	2019	10	17	0	49	54	8	Motion
P03B	Bison	2019	10	17	0	49	54	8	Motion
P03B	Bison	2019	10	17	0	49	54	8	Motion
P03B	Bison	2019	10	17	0	49	54	8	Motion
P03B	Bison	2019	10	17	0	49	54	8	Motion
P03B	Bison	2019	10	17	0	50	16	7	Motion
P03B	Bison	2019	10	17	0	50	16	7	Motion
P03B	Bison	2019	10	17	0	50	16	7	Motion
P03B	Bison	2019	10	17	0	50	16	7	Motion
P03B	Bison	2019	10	17	0	50	16	7	Motion
P03B	Bison	2019	10	17	0	50	16	7	Motion
P03B	Bison	2019	10	17	0	50	16	7	Motion
P03B	Bison	2019	10	17	0	50	55	3	Motion
P03B	Bison	2019	10	17	0	50	55	3	Motion
P03B	Bison	2019	10	17	0	50	55	3	Motion
P03B	Bison	2019	10	17	0	51	14	2	Motion
P03B	Bison	2019	10	17	0	51	14	2	Motion
P03B	Bison	2019	10	17	0	52	3	4	Motion
P03B	Bison	2019	10	17	0	52	3	4	Motion
P03B	Bison	2019	10	17	0	52	3	4	Motion
P03B	Bison	2019	10	17	0	52	3	4	Motion
P03B	Bison	2019	10	17	0	52	22	4	Motion
P03B	Bison	2019	10	17	0	52	22	4	Motion
P03B	Bison	2019	10	17	0	52	22	4	Motion
P03B	Bison	2019	10	17	0	52	22	4	Motion
P03B	Bison	2019	10	17	0	52	56	4	Motion
P03B	Bison	2019	10	17	0	52	56	4	Motion
P03B	Bison	2019	10	17	0	52	56	4	Motion
P03B	Bison	2019	10	17	0	52	56	4	Motion
P03B	Bison	2019	10	17	0	53	15	5	Motion
P03B	Bison	2019	10	17	0	53	15	5	Motion
P03B	Bison	2019	10	17	0	53	15	5	Motion
P03B	Bison	2019	10	17	0	53	15	5	Motion
P03B	Bison	2019	10	17	0	53	15	5	Motion
P03B	Bison	2019	10	17	0	53	36	4	Motion
P03B	Bison	2019	10	17	0	53	36	4	Motion
P03B	Bison	2019	10	17	0	53	36	4	Motion
P03B	Bison	2019	10	17	0	53	36	4	Motion
P03B	Bison	2019	10	17	0	54	0	6	Motion
P03B	Bison	2019	10	17	0	54	0	6	Motion
P03B	Bison	2019	10	17	0	54	0	6	Motion
P03B	Bison	2019	10	17	0	54	0	6	Motion
P03B	Bison	2019	10	17	0	54	0	6	Motion
P03B	Bison	2019	10	17	0	54	0	6	Motion
P03B	Bison	2019	10	17	0	54	19	5	Motion
P03B	Bison	2019	10	17	0	54	19	5	Motion
P03B	Bison	2019	10	17	0	54	19	5	Motion
P03B	Bison	2019	10	17	0	54	19	5	Motion
P03B	Bison	2019	10	17	0	54	19	5	Motion
P03B	Bison	2019	10	17	0	54	45	6	Motion
P03B	Bison	2019	10	17	0	54	45	6	Motion
P03B	Bison	2019	10	17	0	54	45	6	Motion
P03B	Bison	2019	10	17	0	54	45	6	Motion
P03B	Bison	2019	10	17	0	54	45	6	Motion
P03B	Bison	2019	10	17	0	54	45	6	Motion
P03B	Bison	2019	10	17	0	56	30	4	Motion
P03B	Bison	2019	10	17	0	56	30	4	Motion
P03B	Bison	2019	10	17	0	56	30	4	Motion
P03B	Bison	2019	10	17	0	56	30	4	Motion
P03B	Bison	2019	10	17	0	57	23	4	Motion
P03B	Bison	2019	10	17	0	57	23	4	Motion
P03B	Bison	2019	10	17	0	57	23	4	Motion
P03B	Bison	2019	10	17	0	57	23	4	Motion
P03B	Bison	2019	10	17	0	57	59	4	Motion
P03B	Bison	2019	10	17	0	57	59	4	Motion
P03B	Bison	2019	10	17	0	57	59	4	Motion
P03B	Bison	2019	10	17	0	57	59	4	Motion
P03B	Bison	2019	10	17	1	1	58	3	Motion
P03B	Bison	2019	10	17	1	1	58	3	Motion
P03B	Bison	2019	10	17	1	1	58	3	Motion
P03B	Bison	2019	10	17	1	11	47	4	Motion
P03B	Bison	2019	10	17	1	11	47	4	Motion
P03B	Bison	2019	10	17	1	11	47	4	Motion
P03B	Bison	2019	10	17	1	11	47	4	Motion
P03B	Bison	2019	10	17	1	12	10	5	Motion
P03B	Bison	2019	10	17	1	12	10	5	Motion
P03B	Bison	2019	10	17	1	12	10	5	Motion
P03B	Bison	2019	10	17	1	12	10	5	Motion
P03B	Bison	2019	10	17	1	12	10	5	Motion
P03B	Bison	2019	10	17	1	15	2	4	Motion
P03B	Bison	2019	10	17	1	15	2	4	Motion
P03B	Bison	2019	10	17	1	15	2	4	Motion
P03B	Bison	2019	10	17	1	15	2	4	Motion
P03B	Bison	2019	10	17	1	22	40	6	Motion
P03B	Bison	2019	10	17	1	22	40	6	Motion
P03B	Bison	2019	10	17	1	22	40	6	Motion
P03B	Bison	2019	10	17	1	22	40	6	Motion
P03B	Bison	2019	10	17	1	22	40	6	Motion
P03B	Bison	2019	10	17	1	22	40	6	Motion
P03B	Bison	2019	10	17	1	24	11	4	Motion
P03B	Bison	2019	10	17	1	24	11	4	Motion
P03B	Bison	2019	10	17	1	24	11	4	Motion
P03B	Bison	2019	10	17	1	24	11	4	Motion
P03B	Bison	2019	10	17	1	27	16	3	Motion
P03B	Bison	2019	10	17	1	27	16	3	Motion
P03B	Bison	2019	10	17	1	27	16	3	Motion
P03B	Bison	2019	10	17	1	29	35	3	Motion
P03B	Bison	2019	10	17	1	29	35	3	Motion
P03B	Bison	2019	10	17	1	29	35	3	Motion
P03B	Bison	2019	10	17	2	8	36	3	Motion
P03B	Bison	2019	10	17	2	8	36	3	Motion
P03B	Bison	2019	10	17	2	8	36	3	Motion
P03B	Bison	2019	10	17	2	9	18	3	Motion
P03B	Bison	2019	10	17	2	9	18	3	Motion
P03B	Bison	2019	10	17	2	9	18	3	Motion
P03B	Bison	2019	10	17	2	46	34	4	Motion
P03B	Bison	2019	10	17	2	46	34	4	Motion
P03B	Bison	2019	10	17	2	46	34	4	Motion
P03B	Bison	2019	10	17	2	46	34	4	Motion
P03B	Bison	2019	10	17	2	49	6	4	Motion
P03B	Bison	2019	10	17	2	49	6	4	Motion
P03B	Bison	2019	10	17	2	49	6	4	Motion
P03B	Bison	2019	10	17	2	49	6	4	Motion
P03B	Bison	2019	10	17	2	49	57	3	Motion
P03B	Bison	2019	10	17	2	49	57	3	Motion
P03B	Bison	2019	10	17	2	49	57	3	Motion
P03B	Bison	2019	10	17	2	50	34	4	Motion
P03B	Bison	2019	10	17	2	50	34	4	Motion
P03B	Bison	2019	10	17	2	50	34	4	Motion
P03B	Bison	2019	10	17	2	50	34	4	Motion
P03B	Bison	2019	10	17	2	50	57	4	Motion
P03B	Bison	2019	10	17	2	50	57	4	Motion
P03B	Bison	2019	10	17	2	50	57	4	Motion
P03B	Bison	2019	10	17	2	50	57	4	Motion
P03B	Bison	2019	10	17	2	51	19	2	Motion
P03B	Bison	2019	10	17	2	51	19	2	Motion
P03B	Bison	2019	10	17	3	1	15	1	Motion
P03B	Bison	2019	10	19	23	24	40	1	Motion
P03B	Bison	2019	10	19	23	26	9	1	Motion
P03B	Bison	2019	10	19	23	26	29	1	Motion
P03B	Bison	2019	10	19	23	26	49	1	Motion
P03B	Bison	2019	10	19	23	31	20	1	Motion
P03B	Bison	2019	10	19	23	32	5	1	Motion
P03B	Bison	2019	10	19	23	32	44	1	Motion
P03B	Bison	2019	10	19	23	33	8	1	Motion
P03B	Bison	2019	10	19	23	35	48	1	Motion
P03B	Bison	2019	10	19	23	36	21	1	Motion
P03B	Bison	2019	10	19	23	36	54	1	Motion
P03B	Bison	2019	10	20	3	38	49	1	Motion
P03B	Bison	2019	10	20	3	39	59	1	Motion
P03B	Bison	2019	10	20	12	56	4	1	Motion
P03B	Bison	2019	10	20	12	57	8	1	Motion
P03B	Bison	2019	10	20	13	4	59	1	Motion
P03B	Bison	2019	10	27	10	52	29	1	Motion
P03B	Bison	2019	10	27	10	53	8	2	Motion
P03B	Bison	2019	10	27	10	53	8	2	Motion
P03B	Bison	2019	10	27	10	54	11	1	Motion
P03B	Bison	2019	10	27	10	55	5	10	Motion
P03B	Bison	2019	10	27	10	55	5	10	Motion
P03B	Bison	2019	10	27	10	55	5	10	Motion
P03B	Bison	2019	10	27	10	55	5	10	Motion
P03B	Bison	2019	10	27	10	55	5	10	Motion
P03B	Bison	2019	10	27	10	55	5	10	Motion
P03B	Bison	2019	10	27	10	55	5	10	Motion
P03B	Bison	2019	10	27	10	55	5	10	Motion
P03B	Bison	2019	10	27	10	55	5	10	Motion
P03B	Bison	2019	10	27	10	55	5	10	Motion
P03B	Bison	2019	10	27	10	55	29	11	Motion
P03B	Bison	2019	10	27	10	55	29	11	Motion
P03B	Bison	2019	10	27	10	55	29	11	Motion
P03B	Bison	2019	10	27	10	55	29	11	Motion
P03B	Bison	2019	10	27	10	55	29	11	Motion
P03B	Bison	2019	10	27	10	55	29	11	Motion
P03B	Bison	2019	10	27	10	55	29	11	Motion
P03B	Bison	2019	10	27	10	55	29	11	Motion
P03B	Bison	2019	10	27	10	55	29	11	Motion
P03B	Bison	2019	10	27	10	55	29	11	Motion
P03B	Bison	2019	10	27	10	55	29	11	Motion
P03B	Bison	2019	10	27	10	55	59	11	Motion
P03B	Bison	2019	10	27	10	55	59	11	Motion
P03B	Bison	2019	10	27	10	55	59	11	Motion
P03B	Bison	2019	10	27	10	55	59	11	Motion
P03B	Bison	2019	10	27	10	55	59	11	Motion
P03B	Bison	2019	10	27	10	55	59	11	Motion
P03B	Bison	2019	10	27	10	55	59	11	Motion
P03B	Bison	2019	10	27	10	55	59	11	Motion
P03B	Bison	2019	10	27	10	55	59	11	Motion
P03B	Bison	2019	10	27	10	55	59	11	Motion
P03B	Bison	2019	10	27	10	55	59	11	Motion
P03B	Bison	2019	10	27	12	7	26	1	Motion
P03B	Bison	2019	11	6	19	32	38	1	Motion
P03B	Bison	2019	11	6	19	36	3	1	Motion
P03B	Bison	2019	11	6	19	45	46	1	Motion
P03B	Bison	2019	11	8	12	11	36	1	Motion
P03B	Bison	2019	11	14	10	24	40	1	Motion
P03B	Bison	2019	11	15	5	27	47	1	Motion
P03B	Bison	2019	11	15	5	28	12	1	Motion
P03B	Bison	2019	11	15	5	28	32	1	Motion
P03B	Bison	2019	11	16	10	38	15	2	Motion
P03B	Bison	2019	11	16	10	38	15	2	Motion
P03B	Bison	2019	11	16	10	38	35	3	Motion
P03B	Bison	2019	11	16	10	38	35	3	Motion
P03B	Bison	2019	11	16	10	38	35	3	Motion
P03B	Bison	2019	11	16	10	38	58	4	Motion
P03B	Bison	2019	11	16	10	38	58	4	Motion
P03B	Bison	2019	11	16	10	38	58	4	Motion
P03B	Bison	2019	11	16	10	38	58	4	Motion
P03B	Bison	2019	11	16	10	39	19	4	Motion
P03B	Bison	2019	11	16	10	39	19	4	Motion
P03B	Bison	2019	11	16	10	39	19	4	Motion
P03B	Bison	2019	11	16	10	39	19	4	Motion
P03B	Bison	2019	11	16	10	39	39	5	Motion
P03B	Bison	2019	11	16	10	39	39	5	Motion
P03B	Bison	2019	11	16	10	39	39	5	Motion
P03B	Bison	2019	11	16	10	39	39	5	Motion
P03B	Bison	2019	11	16	10	39	39	5	Motion
P03B	Bison	2019	11	16	10	39	58	4	Motion
P03B	Bison	2019	11	16	10	39	58	4	Motion
P03B	Bison	2019	11	16	10	39	58	4	Motion
P03B	Bison	2019	11	16	10	39	58	4	Motion
P03B	Bison	2019	11	16	10	40	17	3	Motion
P03B	Bison	2019	11	16	10	40	17	3	Motion
P03B	Bison	2019	11	16	10	40	17	3	Motion
P03B	Bison	2019	11	16	10	40	45	1	Motion
P03B	Bison	2019	11	16	10	41	4	1	Motion
P03B	Bison	2019	11	16	10	41	42	1	Motion
P03B	Bison	2019	11	16	10	42	1	1	Motion
P03B	Bison	2019	11	24	8	53	53	2	Motion
P03B	Bison	2019	11	24	8	53	53	2	Motion
P03B	Bison	2019	11	24	8	54	28	4	Motion
P03B	Bison	2019	11	24	8	54	28	4	Motion
P03B	Bison	2019	11	24	8	54	28	4	Motion
P03B	Bison	2019	11	24	8	54	28	4	Motion
P03B	Bison	2019	11	24	16	15	35	1	Motion
P03B	Bison	2019	12	5	13	2	1	7	Motion
P03B	Bison	2019	12	5	13	2	1	7	Motion
P03B	Bison	2019	12	5	13	2	1	7	Motion
P03B	Bison	2019	12	5	13	2	1	7	Motion
P03B	Bison	2019	12	5	13	2	1	7	Motion
P03B	Bison	2019	12	5	13	2	1	7	Motion
P03B	Bison	2019	12	5	13	2	1	7	Motion
P03B	Bison	2019	12	5	13	2	20	8	Motion
P03B	Bison	2019	12	5	13	2	20	8	Motion
P03B	Bison	2019	12	5	13	2	20	8	Motion
P03B	Bison	2019	12	5	13	2	20	8	Motion
P03B	Bison	2019	12	5	13	2	20	8	Motion
P03B	Bison	2019	12	5	13	2	20	8	Motion
P03B	Bison	2019	12	5	13	2	20	8	Motion
P03B	Bison	2019	12	5	13	2	20	8	Motion
P03B	Bison	2019	12	5	13	2	39	11	Motion
P03B	Bison	2019	12	5	13	2	39	11	Motion
P03B	Bison	2019	12	5	13	2	39	11	Motion
P03B	Bison	2019	12	5	13	2	39	11	Motion
P03B	Bison	2019	12	5	13	2	39	11	Motion
P03B	Bison	2019	12	5	13	2	39	11	Motion
P03B	Bison	2019	12	5	13	2	39	11	Motion
P03B	Bison	2019	12	5	13	2	39	11	Motion
P03B	Bison	2019	12	5	13	2	39	11	Motion
P03B	Bison	2019	12	5	13	2	39	11	Motion
P03B	Bison	2019	12	5	13	2	39	11	Motion
P03B	Bison	2019	12	5	13	2	59	13	Motion
P03B	Bison	2019	12	5	13	2	59	13	Motion
P03B	Bison	2019	12	5	13	2	59	13	Motion
P03B	Bison	2019	12	5	13	2	59	13	Motion
P03B	Bison	2019	12	5	13	2	59	13	Motion
P03B	Bison	2019	12	5	13	2	59	13	Motion
P03B	Bison	2019	12	5	13	2	59	13	Motion
P03B	Bison	2019	12	5	13	2	59	13	Motion
P03B	Bison	2019	12	5	13	2	59	13	Motion
P03B	Bison	2019	12	5	13	2	59	13	Motion
P03B	Bison	2019	12	5	13	2	59	13	Motion
P03B	Bison	2019	12	5	13	2	59	13	Motion
P03B	Bison	2019	12	5	13	2	59	13	Motion
P03B	Bison	2019	12	5	13	3	19	11	Motion
P03B	Bison	2019	12	5	13	3	19	11	Motion
P03B	Bison	2019	12	5	13	3	19	11	Motion
P03B	Bison	2019	12	5	13	3	19	11	Motion
P03B	Bison	2019	12	5	13	3	19	11	Motion
P03B	Bison	2019	12	5	13	3	19	11	Motion
P03B	Bison	2019	12	5	13	3	19	11	Motion
P03B	Bison	2019	12	5	13	3	19	11	Motion
P03B	Bison	2019	12	5	13	3	19	11	Motion
P03B	Bison	2019	12	5	13	3	19	11	Motion
P03B	Bison	2019	12	5	13	3	19	11	Motion
P03B	Bison	2019	12	18	1	26	48	2	Motion
P03B	Bison	2019	12	18	1	26	48	2	Motion
P03B	Bison	2019	12	18	1	28	16	1	Motion
P03B	Bison	2019	12	18	4	4	56	7	Motion
P03B	Bison	2019	12	18	4	4	56	7	Motion
P03B	Bison	2019	12	18	4	4	56	7	Motion
P03B	Bison	2019	12	18	4	4	56	7	Motion
P03B	Bison	2019	12	18	4	4	56	7	Motion
P03B	Bison	2019	12	18	4	4	56	7	Motion
P03B	Bison	2019	12	18	4	4	56	7	Motion
P03B	Bison	2019	12	18	4	11	36	4	Motion
P03B	Bison	2019	12	18	4	11	36	4	Motion
P03B	Bison	2019	12	18	4	11	36	4	Motion
P03B	Bison	2019	12	18	4	11	36	4	Motion
P03B	Bison	2019	12	18	4	12	45	3	Motion
P03B	Bison	2019	12	18	4	12	45	3	Motion
P03B	Bison	2019	12	18	4	12	45	3	Motion
P03B	Bison	2019	12	18	4	13	37	3	Motion
P03B	Bison	2019	12	18	4	13	37	3	Motion
P03B	Bison	2019	12	18	4	13	37	3	Motion
P03B	Bison	2019	12	18	4	14	54	1	Motion
P03B	Bison	2019	12	18	4	34	12	1	Motion
P03B	Bison	2019	12	18	4	35	54	1	Motion
P03B	Bison	2019	12	18	6	10	11	2	Motion
P03B	Bison	2019	12	18	6	10	11	2	Motion
P03B	Bison	2019	12	18	6	59	20	3	Motion
P03B	Bison	2019	12	18	6	59	20	3	Motion
P03B	Bison	2019	12	18	6	59	20	3	Motion
P03B	Bison	2019	12	23	9	34	27	100	Motion
P03B	Bison	2019	12	23	9	34	27	100	Motion
P03B	Bison	2019	12	23	9	34	27	100	Motion
P03B	Bison	2019	12	23	9	34	27	100	Motion
P03B	Bison	2019	12	23	9	34	27	100	Motion
P03B	Bison	2019	12	23	9	34	27	100	Motion
P03B	Bison	2019	12	23	9	34	27	100	Motion
P03B	Bison	2019	12	23	9	34	27	100	Motion
P03B	Bison	2019	12	23	9	34	27	100	Motion
P03B	Bison	2019	12	23	9	34	27	100	Motion
P03B	Bison	2019	12	23	9	34	27	100	Motion
P03B	Bison	2019	12	23	9	34	27	100	Motion
P03B	Bison	2019	12	23	9	34	27	100	Motion
P03B	Bison	2019	12	23	9	34	27	100	Motion
P03B	Bison	2019	12	23	9	34	54	100	Motion
P03B	Bison	2019	12	23	9	34	54	100	Motion
P03B	Bison	2019	12	23	9	34	54	100	Motion
P03B	Bison	2019	12	23	9	34	54	100	Motion
P03B	Bison	2019	12	23	9	34	54	100	Motion
P03B	Bison	2019	12	23	9	34	54	100	Motion
P03B	Bison	2019	12	23	9	34	54	100	Motion
P03B	Bison	2019	12	23	9	34	54	100	Motion
P03B	Bison	2019	12	23	9	34	54	100	Motion
P03B	Bison	2019	12	23	9	34	54	100	Motion
P03B	Bison	2019	12	23	9	34	54	100	Motion
P03B	Bison	2019	12	23	9	34	54	100	Motion
P03B	Bison	2019	12	23	9	35	37	100	Motion
P03B	Bison	2019	12	23	9	35	37	100	Motion
P03B	Bison	2019	12	23	9	35	37	100	Motion
P03B	Bison	2019	12	23	9	35	37	100	Motion
P03B	Bison	2019	12	23	9	35	37	100	Motion
P03B	Bison	2019	12	23	9	35	37	100	Motion
P03B	Bison	2019	12	23	9	35	37	100	Motion
P03B	Bison	2019	12	23	9	35	37	100	Motion
P03B	Bison	2019	12	23	9	35	37	100	Motion
P03B	Bison	2019	12	23	9	35	37	100	Motion
P03B	Bison	2019	12	23	9	35	37	100	Motion
P03B	Bison	2019	12	23	9	35	37	100	Motion
P03B	Bison	2019	12	23	9	36	26	100	Motion
P03B	Bison	2019	12	23	9	36	26	100	Motion
P03B	Bison	2019	12	23	9	36	26	100	Motion
P03B	Bison	2019	12	23	9	36	26	100	Motion
P03B	Bison	2019	12	23	9	36	26	100	Motion
P03B	Bison	2019	12	23	9	36	26	100	Motion
P03B	Bison	2019	12	23	9	36	26	100	Motion
P03B	Bison	2019	12	23	9	36	26	100	Motion
P03B	Bison	2019	12	23	9	36	26	100	Motion
P03B	Bison	2019	12	23	9	36	26	100	Motion
P03B	Bison	2019	12	23	9	36	26	100	Motion
P03B	Bison	2019	12	23	9	36	26	100	Motion
P03B	Bison	2019	12	23	9	36	26	100	Motion
P03B	Bison	2019	12	23	9	36	26	100	Motion
P03B	Bison	2019	12	23	9	36	26	100	Motion
P03B	Bison	2019	12	23	9	36	26	100	Motion
P03B	Bison	2019	12	23	9	36	45	100	Motion
P03B	Bison	2019	12	23	9	36	45	100	Motion
P03B	Bison	2019	12	23	9	36	45	100	Motion
P03B	Bison	2019	12	23	9	36	45	100	Motion
P03B	Bison	2019	12	23	9	36	45	100	Motion
P03B	Bison	2019	12	23	9	36	45	100	Motion
P03B	Bison	2019	12	23	9	36	45	100	Motion
P03B	Bison	2019	12	23	9	36	45	100	Motion
P03B	Bison	2019	12	23	9	36	45	100	Motion
P03B	Bison	2019	12	23	9	36	45	100	Motion
P03B	Bison	2019	12	23	9	36	45	100	Motion
P03B	Bison	2019	12	23	9	36	45	100	Motion
P03B	Bison	2019	12	23	9	36	45	100	Motion
P03B	Bison	2019	12	23	9	36	45	100	Motion
P03B	Bison	2019	12	23	9	36	45	100	Motion
P03B	Bison	2019	12	23	9	36	45	100	Motion
P03B	Bison	2019	12	23	9	36	45	100	Motion
P03B	Bison	2019	12	23	9	36	45	100	Motion
P03B	Bison	2019	12	23	9	36	45	100	Motion
P03B	Bison	2019	12	23	9	37	4	100	Motion
P03B	Bison	2019	12	23	9	37	4	100	Motion
P03B	Bison	2019	12	23	9	37	4	100	Motion
P03B	Bison	2019	12	23	9	37	4	100	Motion
P03B	Bison	2019	12	23	9	37	4	100	Motion
P03B	Bison	2019	12	23	9	37	4	100	Motion
P03B	Bison	2019	12	23	9	37	4	100	Motion
P03B	Bison	2019	12	23	9	37	4	100	Motion
P03B	Bison	2019	12	23	9	37	4	100	Motion
P03B	Bison	2019	12	23	9	37	4	100	Motion
P03B	Bison	2019	12	23	9	37	4	100	Motion
P03B	Bison	2019	12	23	9	37	4	100	Motion
P03B	Bison	2019	12	23	9	37	4	100	Motion
P03B	Bison	2019	12	23	9	37	4	100	Motion
P03B	Bison	2019	12	23	9	37	4	100	Motion
P03B	Bison	2019	12	23	9	37	32	100	Motion
P03B	Bison	2019	12	23	9	37	32	100	Motion
P03B	Bison	2019	12	23	9	37	32	100	Motion
P03B	Bison	2019	12	23	9	37	32	100	Motion
P03B	Bison	2019	12	23	9	37	32	100	Motion
P03B	Bison	2019	12	23	9	37	32	100	Motion
P03B	Bison	2019	12	23	9	37	32	100	Motion
P03B	Bison	2019	12	23	9	37	32	100	Motion
P03B	Bison	2019	12	23	9	37	32	100	Motion
P03B	Bison	2019	12	23	9	37	32	100	Motion
P03B	Bison	2019	12	23	9	37	32	100	Motion
P03B	Bison	2019	12	23	9	37	32	100	Motion
P03B	Bison	2019	12	23	9	37	32	100	Motion
P03B	Bison	2019	12	23	9	37	32	100	Motion
P03B	Bison	2019	12	23	9	37	32	100	Motion
P03B	Bison	2019	12	23	9	37	32	100	Motion
P03B	Bison	2019	12	23	9	37	32	100	Motion
P03B	Bison	2019	12	23	9	37	32	100	Motion
P03B	Bison	2019	12	23	9	37	32	100	Motion
P03B	Bison	2019	12	23	9	37	51	100	Motion
P03B	Bison	2019	12	23	9	37	51	100	Motion
P03B	Bison	2019	12	23	9	37	51	100	Motion
P03B	Bison	2019	12	23	9	37	51	100	Motion
P03B	Bison	2019	12	23	9	37	51	100	Motion
P03B	Bison	2019	12	23	9	37	51	100	Motion
P03B	Bison	2019	12	23	9	37	51	100	Motion
P03B	Bison	2019	12	23	9	37	51	100	Motion
P03B	Bison	2019	12	23	9	37	51	100	Motion
P03B	Bison	2019	12	23	9	37	51	100	Motion
P03B	Bison	2019	12	23	9	37	51	100	Motion
P03B	Bison	2019	12	23	9	37	51	100	Motion
P03B	Bison	2019	12	23	9	37	51	100	Motion
P03B	Bison	2019	12	23	9	37	51	100	Motion
P03B	Bison	2019	12	23	9	37	51	100	Motion
P03B	Bison	2019	12	23	9	37	51	100	Motion
P03B	Bison	2019	12	23	9	38	10	100	Motion
P03B	Bison	2019	12	23	9	38	10	100	Motion
P03B	Bison	2019	12	23	9	38	10	100	Motion
P03B	Bison	2019	12	23	9	38	10	100	Motion
P03B	Bison	2019	12	23	9	38	10	100	Motion
P03B	Bison	2019	12	23	9	38	10	100	Motion
P03B	Bison	2019	12	23	9	38	10	100	Motion
P03B	Bison	2019	12	23	9	38	10	100	Motion
P03B	Bison	2019	12	23	9	38	10	100	Motion
P03B	Bison	2019	12	23	9	38	10	100	Motion
P03B	Bison	2019	12	23	9	38	10	100	Motion
P03B	Bison	2019	12	23	9	38	10	100	Motion
P03B	Bison	2019	12	23	9	38	10	100	Motion
P03B	Bison	2019	12	23	9	38	10	100	Motion
P03B	Bison	2019	12	23	9	38	10	100	Motion
P03B	Bison	2019	12	23	9	38	10	100	Motion
P03B	Bison	2019	12	23	9	38	29	100	Motion
P03B	Bison	2019	12	23	9	38	29	100	Motion
P03B	Bison	2019	12	23	9	38	29	100	Motion
P03B	Bison	2019	12	23	9	38	29	100	Motion
P03B	Bison	2019	12	23	9	38	29	100	Motion
P03B	Bison	2019	12	23	9	38	29	100	Motion
P03B	Bison	2019	12	23	9	38	29	100	Motion
P03B	Bison	2019	12	23	9	38	29	100	Motion
P03B	Bison	2019	12	23	9	38	29	100	Motion
P03B	Bison	2019	12	23	9	38	29	100	Motion
P03B	Bison	2019	12	23	9	38	29	100	Motion
P03B	Bison	2019	12	23	9	38	29	100	Motion
P03B	Bison	2019	12	23	9	38	29	100	Motion
P03B	Bison	2019	12	23	9	38	29	100	Motion
P03B	Bison	2019	12	23	9	38	29	100	Motion
P03B	Bison	2019	12	23	9	38	52	100	Motion
P03B	Bison	2019	12	23	9	38	52	100	Motion
P03B	Bison	2019	12	23	9	38	52	100	Motion
P03B	Bison	2019	12	23	9	38	52	100	Motion
P03B	Bison	2019	12	23	9	38	52	100	Motion
P03B	Bison	2019	12	23	9	38	52	100	Motion
P03B	Bison	2019	12	23	9	38	52	100	Motion
P03B	Bison	2019	12	23	9	38	52	100	Motion
P03B	Bison	2019	12	23	9	38	52	100	Motion
P03B	Bison	2019	12	23	9	38	52	100	Motion
P03B	Bison	2019	12	23	9	38	52	100	Motion
P03B	Bison	2019	12	23	9	38	52	100	Motion
P03B	Bison	2019	12	23	9	38	52	100	Motion
P03B	Bison	2019	12	23	9	38	52	100	Motion
P03B	Bison	2019	12	23	9	38	52	100	Motion
P03B	Bison	2019	12	23	9	38	52	100	Motion
P03B	Bison	2019	12	23	9	38	52	100	Motion
P03B	Bison	2019	12	23	9	39	16	100	Motion
P03B	Bison	2019	12	23	9	39	16	100	Motion
P03B	Bison	2019	12	23	9	39	16	100	Motion
P03B	Bison	2019	12	23	9	39	16	100	Motion
P03B	Bison	2019	12	23	9	39	16	100	Motion
P03B	Bison	2019	12	23	9	39	16	100	Motion
P03B	Bison	2019	12	23	9	39	16	100	Motion
P03B	Bison	2019	12	23	9	39	16	100	Motion
P03B	Bison	2019	12	23	9	39	16	100	Motion
P03B	Bison	2019	12	23	9	39	16	100	Motion
P03B	Bison	2019	12	23	9	39	16	100	Motion
P03B	Bison	2019	12	23	9	39	16	100	Motion
P03B	Bison	2019	12	23	9	39	16	100	Motion
P03B	Bison	2019	12	23	9	39	16	100	Motion
P03B	Bison	2019	12	23	9	41	27	100	Motion
P03B	Bison	2019	12	23	9	41	27	100	Motion
P03B	Bison	2019	12	23	9	41	27	100	Motion
P03B	Bison	2019	12	23	9	41	27	100	Motion
P03B	Bison	2019	12	23	9	41	27	100	Motion
P03B	Bison	2019	12	23	9	41	27	100	Motion
P03B	Bison	2019	12	23	9	41	27	100	Motion
P03B	Bison	2019	12	23	9	41	27	100	Motion
P03B	Bison	2019	12	23	9	41	27	100	Motion
P03B	Bison	2019	12	23	9	41	27	100	Motion
P03B	Bison	2019	12	23	17	5	40	2	Motion
P03B	Bison	2019	12	23	17	5	40	2	Motion
P03B	Bison	2019	12	23	17	5	59	2	Motion
P03B	Bison	2019	12	23	17	5	59	2	Motion
P03B	Bison	2019	12	23	17	6	19	3	Motion
P03B	Bison	2019	12	23	17	6	19	3	Motion
P03B	Bison	2019	12	23	17	6	19	3	Motion
P03B	Bison	2019	12	23	17	9	56	5	Motion
P03B	Bison	2019	12	23	17	9	56	5	Motion
P03B	Bison	2019	12	23	17	9	56	5	Motion
P03B	Bison	2019	12	23	17	9	56	5	Motion
P03B	Bison	2019	12	23	17	9	56	5	Motion
P03B	Bison	2019	12	23	17	10	21	4	Motion
P03B	Bison	2019	12	23	17	10	21	4	Motion
P03B	Bison	2019	12	23	17	10	21	4	Motion
P03B	Bison	2019	12	23	17	10	21	4	Motion
P03B	Bison	2019	12	23	17	10	52	3	Motion
P03B	Bison	2019	12	23	17	10	52	3	Motion
P03B	Bison	2019	12	23	17	10	52	3	Motion
P03B	Bison	2019	12	23	17	11	18	3	Motion
P03B	Bison	2019	12	23	17	11	18	3	Motion
P03B	Bison	2019	12	23	17	11	18	3	Motion
P03B	Bison	2019	12	23	17	11	56	2	Motion
P03B	Bison	2019	12	23	17	11	56	2	Motion
P03B	Bison	2019	12	23	17	12	15	3	Motion
P03B	Bison	2019	12	23	17	12	15	3	Motion
P03B	Bison	2019	12	23	17	12	15	3	Motion
P03B	Bison	2019	12	23	17	12	47	2	Motion
P03B	Bison	2019	12	23	17	12	47	2	Motion
P03B	Bison	2019	12	23	17	13	38	2	Motion
P03B	Bison	2019	12	23	17	13	38	2	Motion
P03B	Bison	2019	12	23	17	14	12	1	Motion
P03B	Bison	2019	12	23	17	14	39	1	Motion
P03B	Bison	2019	12	23	17	14	59	1	Motion
P03B	Bison	2019	12	23	17	16	36	1	Motion
P03B	Bison	2019	12	23	17	16	57	1	Motion
P03B	Bison	2019	12	23	17	17	16	1	Motion
P03B	Bison	2019	12	23	17	17	35	1	Motion
P03B	Bison	2019	12	23	17	17	55	1	Motion
P03B	Bison	2019	12	23	17	18	14	1	Motion
P03B	Bison	2019	12	23	17	19	45	1	Motion
P03B	Bison	2019	12	23	17	20	12	1	Motion
P03B	Bison	2019	12	23	17	20	32	1	Motion
P03B	Bison	2020	1	5	15	41	40	6	Motion
P03B	Bison	2020	1	5	15	41	40	6	Motion
P03B	Bison	2020	1	5	15	41	40	6	Motion
P03B	Bison	2020	1	5	15	41	40	6	Motion
P03B	Bison	2020	1	5	15	41	40	6	Motion
P03B	Bison	2020	1	5	15	41	40	6	Motion
P03B	Bison	2020	1	5	15	42	6	2	Motion
P03B	Bison	2020	1	5	15	42	6	2	Motion
P03B	Bison	2020	1	5	15	55	48	1	Motion
P03R	Bison	2019	7	21	7	25	0	3	Timed
P03R	Bison	2019	7	21	7	25	0	3	Timed
P03R	Bison	2019	7	21	7	25	0	3	Timed
P03R	Bison	2019	7	21	7	40	0	5	Timed
P03R	Bison	2019	7	21	7	40	0	5	Timed
P03R	Bison	2019	7	21	7	40	0	5	Timed
P03R	Bison	2019	7	21	7	40	0	5	Timed
P03R	Bison	2019	7	21	7	40	0	5	Timed
P03R	Bison	2019	7	21	7	45	0	5	Timed
P03R	Bison	2019	7	21	7	45	0	5	Timed
P03R	Bison	2019	7	21	7	45	0	5	Timed
P03R	Bison	2019	7	21	7	45	0	5	Timed
P03R	Bison	2019	7	21	7	45	0	5	Timed
P03R	Bison	2019	7	21	7	50	0	3	Timed
P03R	Bison	2019	7	21	7	50	0	3	Timed
P03R	Bison	2019	7	21	7	50	0	3	Timed
P03R	Bison	2019	7	21	7	55	0	5	Timed
P03R	Bison	2019	7	21	7	55	0	5	Timed
P03R	Bison	2019	7	21	7	55	0	5	Timed
P03R	Bison	2019	7	21	7	55	0	5	Timed
P03R	Bison	2019	7	21	7	55	0	5	Timed
P03R	Bison	2019	7	21	8	0	0	2	Timed
P03R	Bison	2019	7	21	8	0	0	2	Timed
P03R	Bison	2019	7	21	8	5	0	1	Timed
P03R	Bison	2019	7	21	9	10	0	6	Timed
P03R	Bison	2019	7	21	9	10	0	6	Timed
P03R	Bison	2019	7	21	9	10	0	6	Timed
P03R	Bison	2019	7	21	9	10	0	6	Timed
P03R	Bison	2019	7	21	9	10	0	6	Timed
P03R	Bison	2019	7	21	9	10	0	6	Timed
P03R	Bison	2019	7	21	9	15	0	3	Timed
P03R	Bison	2019	7	21	9	15	0	3	Timed
P03R	Bison	2019	7	21	9	15	0	3	Timed
P03R	Bison	2019	7	21	9	20	0	2	Timed
P03R	Bison	2019	7	21	9	20	0	2	Timed
P03R	Bison	2019	7	21	9	25	0	2	Timed
P03R	Bison	2019	7	21	9	25	0	2	Timed
P03R	Bison	2019	7	21	11	25	0	1	Timed
P03R	Bison	2019	7	21	11	30	0	1	Timed
P03R	Bison	2019	7	29	7	55	0	11	Timed
P03R	Bison	2019	7	29	7	55	0	11	Timed
P03R	Bison	2019	7	29	7	55	0	11	Timed
P03R	Bison	2019	7	29	7	55	0	11	Timed
P03R	Bison	2019	7	29	7	55	0	11	Timed
P03R	Bison	2019	7	29	7	55	0	11	Timed
P03R	Bison	2019	7	29	7	55	0	11	Timed
P03R	Bison	2019	7	29	7	55	0	11	Timed
P03R	Bison	2019	7	29	7	55	0	11	Timed
P03R	Bison	2019	7	29	7	55	0	11	Timed
P03R	Bison	2019	7	29	7	55	0	11	Timed
P03R	Bison	2019	7	29	8	15	0	4	Timed
P03R	Bison	2019	7	29	8	15	0	4	Timed
P03R	Bison	2019	7	29	8	15	0	4	Timed
P03R	Bison	2019	7	29	8	15	0	4	Timed
P03R	Bison	2019	7	29	9	0	0	4	Timed
P03R	Bison	2019	7	29	9	0	0	4	Timed
P03R	Bison	2019	7	29	9	0	0	4	Timed
P03R	Bison	2019	7	29	9	0	0	4	Timed
P03R	Bison	2019	8	5	19	5	0	1	Timed
P03R	Bison	2019	8	13	8	30	0	2	Timed
P03R	Bison	2019	8	13	8	30	0	2	Timed
P03R	Bison	2019	8	16	7	55	0	10	Timed
P03R	Bison	2019	8	16	7	55	0	10	Timed
P03R	Bison	2019	8	16	7	55	0	10	Timed
P03R	Bison	2019	8	16	7	55	0	10	Timed
P03R	Bison	2019	8	16	7	55	0	10	Timed
P03R	Bison	2019	8	16	7	55	0	10	Timed
P03R	Bison	2019	8	16	7	55	0	10	Timed
P03R	Bison	2019	8	16	7	55	0	10	Timed
P03R	Bison	2019	8	16	7	55	0	10	Timed
P03R	Bison	2019	8	16	7	55	0	10	Timed
P03R	Bison	2019	8	24	15	35	0	5	Timed
P03R	Bison	2019	8	24	15	35	0	5	Timed
P03R	Bison	2019	8	24	15	35	0	5	Timed
P03R	Bison	2019	8	24	15	35	0	5	Timed
P03R	Bison	2019	8	24	15	35	0	5	Timed
P03R	Bison	2019	8	24	15	40	0	10	Timed
P03R	Bison	2019	8	24	15	40	0	10	Timed
P03R	Bison	2019	8	24	15	40	0	10	Timed
P03R	Bison	2019	8	24	15	40	0	10	Timed
P03R	Bison	2019	8	24	15	40	0	10	Timed
P03R	Bison	2019	8	24	15	40	0	10	Timed
P03R	Bison	2019	8	24	15	40	0	10	Timed
P03R	Bison	2019	8	24	15	40	0	10	Timed
P03R	Bison	2019	8	24	15	40	0	10	Timed
P03R	Bison	2019	8	24	15	40	0	10	Timed
P03R	Bison	2019	9	5	5	10	0	3	Timed
P03R	Bison	2019	9	5	5	10	0	3	Timed
P03R	Bison	2019	9	5	5	10	0	3	Timed
P03R	Bison	2019	9	8	19	15	0	6	Timed
P03R	Bison	2019	9	8	19	15	0	6	Timed
P03R	Bison	2019	9	8	19	15	0	6	Timed
P03R	Bison	2019	9	8	19	15	0	6	Timed
P03R	Bison	2019	9	8	19	15	0	6	Timed
P03R	Bison	2019	9	8	19	15	0	6	Timed
P03R	Bison	2019	9	8	20	5	0	1	Timed
P03R	Bison	2019	9	9	7	30	0	8	Timed
P03R	Bison	2019	9	9	7	30	0	8	Timed
P03R	Bison	2019	9	9	7	30	0	8	Timed
P03R	Bison	2019	9	9	7	30	0	8	Timed
P03R	Bison	2019	9	9	7	30	0	8	Timed
P03R	Bison	2019	9	9	7	30	0	8	Timed
P03R	Bison	2019	9	9	7	30	0	8	Timed
P03R	Bison	2019	9	9	7	30	0	8	Timed
P03R	Bison	2019	9	11	19	10	0	2	Timed
P03R	Bison	2019	9	11	19	10	0	2	Timed
P03R	Bison	2019	9	11	19	15	0	5	Timed
P03R	Bison	2019	9	11	19	15	0	5	Timed
P03R	Bison	2019	9	11	19	15	0	5	Timed
P03R	Bison	2019	9	11	19	15	0	5	Timed
P03R	Bison	2019	9	11	19	15	0	5	Timed
P03R	Bison	2019	9	11	21	40	0	6	Timed
P03R	Bison	2019	9	11	21	40	0	6	Timed
P03R	Bison	2019	9	11	21	40	0	6	Timed
P03R	Bison	2019	9	11	21	40	0	6	Timed
P03R	Bison	2019	9	11	21	40	0	6	Timed
P03R	Bison	2019	9	11	21	40	0	6	Timed
P03R	Bison	2019	9	11	21	45	0	5	Timed
P03R	Bison	2019	9	11	21	45	0	5	Timed
P03R	Bison	2019	9	11	21	45	0	5	Timed
P03R	Bison	2019	9	11	21	45	0	5	Timed
P03R	Bison	2019	9	11	21	45	0	5	Timed
P03R	Bison	2019	9	11	21	50	0	2	Timed
P03R	Bison	2019	9	11	21	50	0	2	Timed
P03R	Bison	2019	9	12	9	45	0	1	Timed
P03R	Bison	2019	9	12	10	0	0	6	Timed
P03R	Bison	2019	9	12	10	0	0	6	Timed
P03R	Bison	2019	9	12	10	0	0	6	Timed
P03R	Bison	2019	9	12	10	0	0	6	Timed
P03R	Bison	2019	9	12	10	0	0	6	Timed
P03R	Bison	2019	9	12	10	0	0	6	Timed
P03R	Bison	2019	9	12	10	5	0	4	Timed
P03R	Bison	2019	9	12	10	5	0	4	Timed
P03R	Bison	2019	9	12	10	5	0	4	Timed
P03R	Bison	2019	9	12	10	5	0	4	Timed
P03R	Bison	2019	9	12	18	55	0	1	Timed
P03R	Bison	2019	9	13	10	0	0	2	Timed
P03R	Bison	2019	9	13	10	0	0	2	Timed
P03R	Bison	2019	9	13	11	45	0	10	Timed
P03R	Bison	2019	9	13	11	45	0	10	Timed
P03R	Bison	2019	9	13	11	45	0	10	Timed
P03R	Bison	2019	9	13	11	45	0	10	Timed
P03R	Bison	2019	9	13	11	45	0	10	Timed
P03R	Bison	2019	9	13	11	45	0	10	Timed
P03R	Bison	2019	9	13	11	45	0	10	Timed
P03R	Bison	2019	9	13	11	45	0	10	Timed
P03R	Bison	2019	9	13	11	45	0	10	Timed
P03R	Bison	2019	9	13	11	45	0	10	Timed
P03R	Bison	2019	9	22	8	30	0	2	Timed
P03R	Bison	2019	9	22	8	30	0	2	Timed
P03R	Bison	2019	9	22	10	15	0	2	Timed
P03R	Bison	2019	9	22	10	15	0	2	Timed
P03R	Bison	2019	9	24	1	0	0	8	Timed
P03R	Bison	2019	9	24	1	0	0	8	Timed
P03R	Bison	2019	9	24	1	0	0	8	Timed
P03R	Bison	2019	9	24	1	0	0	8	Timed
P03R	Bison	2019	9	24	1	0	0	8	Timed
P03R	Bison	2019	9	24	1	0	0	8	Timed
P03R	Bison	2019	9	24	1	0	0	8	Timed
P03R	Bison	2019	9	24	1	0	0	8	Timed
P03R	Bison	2019	9	24	8	15	0	1	Timed
P03R	Bison	2019	10	3	12	30	0	1	Timed
P03R	Bison	2019	10	3	12	35	0	1	Timed
P03R	Bison	2019	10	4	1	35	0	1	Timed
P03R	Bison	2019	10	4	1	40	0	2	Timed
P03R	Bison	2019	10	4	1	40	0	2	Timed
P03R	Bison	2019	10	4	1	45	0	1	Timed
P03R	Bison	2019	10	4	8	40	0	1	Timed
P03R	Bison	2019	10	8	9	50	0	4	Timed
P03R	Bison	2019	10	8	9	50	0	4	Timed
P03R	Bison	2019	10	8	9	50	0	4	Timed
P03R	Bison	2019	10	8	9	50	0	4	Timed
P03R	Bison	2019	10	8	9	55	0	2	Timed
P03R	Bison	2019	10	8	9	55	0	2	Timed
P03R	Bison	2019	10	8	13	10	0	1	Timed
P03R	Bison	2019	10	11	8	20	0	4	Timed
P03R	Bison	2019	10	11	8	20	0	4	Timed
P03R	Bison	2019	10	11	8	20	0	4	Timed
P03R	Bison	2019	10	11	8	20	0	4	Timed
P03R	Bison	2019	10	11	11	25	0	8	Timed
P03R	Bison	2019	10	11	11	25	0	8	Timed
P03R	Bison	2019	10	11	11	25	0	8	Timed
P03R	Bison	2019	10	11	11	25	0	8	Timed
P03R	Bison	2019	10	11	11	25	0	8	Timed
P03R	Bison	2019	10	11	11	25	0	8	Timed
P03R	Bison	2019	10	11	11	25	0	8	Timed
P03R	Bison	2019	10	11	11	25	0	8	Timed
P03R	Bison	2019	10	12	10	20	0	2	Timed
P03R	Bison	2019	10	12	10	20	0	2	Timed
P03R	Bison	2019	10	15	12	50	0	9	Timed
P03R	Bison	2019	10	15	12	50	0	9	Timed
P03R	Bison	2019	10	15	12	50	0	9	Timed
P03R	Bison	2019	10	15	12	50	0	9	Timed
P03R	Bison	2019	10	15	12	50	0	9	Timed
P03R	Bison	2019	10	15	12	50	0	9	Timed
P03R	Bison	2019	10	15	12	50	0	9	Timed
P03R	Bison	2019	10	15	12	50	0	9	Timed
P03R	Bison	2019	10	15	12	50	0	9	Timed
P03R	Bison	2019	10	15	13	35	0	12	Timed
P03R	Bison	2019	10	15	13	35	0	12	Timed
P03R	Bison	2019	10	15	13	35	0	12	Timed
P03R	Bison	2019	10	15	13	35	0	12	Timed
P03R	Bison	2019	10	15	13	35	0	12	Timed
P03R	Bison	2019	10	15	13	35	0	12	Timed
P03R	Bison	2019	10	15	13	35	0	12	Timed
P03R	Bison	2019	10	15	13	35	0	12	Timed
P03R	Bison	2019	10	15	13	35	0	12	Timed
P03R	Bison	2019	10	15	13	35	0	12	Timed
P03R	Bison	2019	10	15	13	35	0	12	Timed
P03R	Bison	2019	10	15	13	35	0	12	Timed
P03R	Bison	2019	10	16	7	20	0	2	Timed
P03R	Bison	2019	10	16	7	20	0	2	Timed
P03R	Bison	2019	10	16	7	30	0	3	Timed
P03R	Bison	2019	10	16	7	30	0	3	Timed
P03R	Bison	2019	10	16	7	30	0	3	Timed
P03R	Bison	2019	10	16	7	35	0	6	Timed
P03R	Bison	2019	10	16	7	35	0	6	Timed
P03R	Bison	2019	10	16	7	35	0	6	Timed
P03R	Bison	2019	10	16	7	35	0	6	Timed
P03R	Bison	2019	10	16	7	35	0	6	Timed
P03R	Bison	2019	10	16	7	35	0	6	Timed
P03R	Bison	2019	10	16	7	40	0	6	Timed
P03R	Bison	2019	10	16	7	40	0	6	Timed
P03R	Bison	2019	10	16	7	40	0	6	Timed
P03R	Bison	2019	10	16	7	40	0	6	Timed
P03R	Bison	2019	10	16	7	40	0	6	Timed
P03R	Bison	2019	10	16	7	40	0	6	Timed
P03R	Bison	2019	10	16	7	45	0	4	Timed
P03R	Bison	2019	10	16	7	45	0	4	Timed
P03R	Bison	2019	10	16	7	45	0	4	Timed
P03R	Bison	2019	10	16	7	45	0	4	Timed
P03R	Bison	2019	10	16	8	5	0	1	Timed
P03R	Bison	2019	10	16	8	10	0	11	Timed
P03R	Bison	2019	10	16	8	10	0	11	Timed
P03R	Bison	2019	10	16	8	10	0	11	Timed
P03R	Bison	2019	10	16	8	10	0	11	Timed
P03R	Bison	2019	10	16	8	10	0	11	Timed
P03R	Bison	2019	10	16	8	10	0	11	Timed
P03R	Bison	2019	10	16	8	10	0	11	Timed
P03R	Bison	2019	10	16	8	10	0	11	Timed
P03R	Bison	2019	10	16	8	10	0	11	Timed
P03R	Bison	2019	10	16	8	10	0	11	Timed
P03R	Bison	2019	10	16	8	10	0	11	Timed
P03R	Bison	2019	10	16	8	15	0	4	Timed
P03R	Bison	2019	10	16	8	15	0	4	Timed
P03R	Bison	2019	10	16	8	15	0	4	Timed
P03R	Bison	2019	10	16	8	15	0	4	Timed
P03R	Bison	2019	10	16	8	20	0	1	Timed
P03R	Bison	2019	10	17	0	35	0	3	Timed
P03R	Bison	2019	10	17	0	35	0	3	Timed
P03R	Bison	2019	10	17	0	35	0	3	Timed
P03R	Bison	2019	10	17	0	45	0	1	Timed
P03R	Bison	2019	10	17	7	40	0	2	Timed
P03R	Bison	2019	10	17	7	40	0	2	Timed
P03R	Bison	2019	10	19	10	30	0	100	Timed
P03R	Bison	2019	10	19	10	30	0	100	Timed
P03R	Bison	2019	10	19	10	30	0	100	Timed
P03R	Bison	2019	10	19	10	30	0	100	Timed
P03R	Bison	2019	10	19	10	30	0	100	Timed
P03R	Bison	2019	10	19	10	30	0	100	Timed
P03R	Bison	2019	10	19	10	30	0	100	Timed
P03R	Bison	2019	10	19	10	30	0	100	Timed
P03R	Bison	2019	10	19	10	30	0	100	Timed
P03R	Bison	2019	10	19	10	30	0	100	Timed
P03R	Bison	2019	10	19	10	30	0	100	Timed
P03R	Bison	2019	10	19	10	30	0	100	Timed
P03R	Bison	2019	10	19	10	30	0	100	Timed
P03R	Bison	2019	10	19	10	30	0	100	Timed
P03R	Bison	2019	10	19	10	30	0	100	Timed
P03R	Bison	2019	10	19	10	30	0	100	Timed
P03R	Bison	2019	10	19	10	30	0	100	Timed
P03R	Bison	2019	10	19	10	30	0	100	Timed
P03R	Bison	2019	10	19	10	30	0	100	Timed
P03R	Bison	2019	10	19	10	30	0	100	Timed
P03R	Bison	2019	10	19	10	30	0	100	Timed
P03R	Bison	2019	10	19	10	30	0	100	Timed
P03R	Bison	2019	10	19	10	30	0	100	Timed
P03R	Bison	2019	10	19	10	30	0	100	Timed
P03R	Bison	2019	10	19	10	30	0	100	Timed
P03R	Bison	2019	10	19	10	30	0	100	Timed
P03R	Bison	2019	10	19	10	30	0	100	Timed
P03R	Bison	2019	10	19	10	30	0	100	Timed
P03R	Bison	2019	10	19	10	30	0	100	Timed
P03R	Bison	2019	10	19	23	35	0	1	Timed
P03R	Bison	2019	10	19	23	40	0	2	Timed
P03R	Bison	2019	10	19	23	40	0	2	Timed
P03R	Bison	2019	10	20	12	55	0	3	Timed
P03R	Bison	2019	10	20	12	55	0	3	Timed
P03R	Bison	2019	10	20	12	55	0	3	Timed
P03R	Bison	2019	10	20	13	0	0	1	Timed
P03R	Bison	2019	10	26	10	25	0	100	Timed
P03R	Bison	2019	10	26	10	25	0	100	Timed
P03R	Bison	2019	10	26	10	25	0	100	Timed
P03R	Bison	2019	10	26	10	30	0	100	Timed
P03R	Bison	2019	10	26	10	30	0	100	Timed
P03R	Bison	2019	10	26	10	30	0	100	Timed
P03R	Bison	2019	10	26	10	40	0	100	Timed
P03R	Bison	2019	10	26	10	40	0	100	Timed
P03R	Bison	2019	10	26	10	40	0	100	Timed
P03R	Bison	2019	10	27	11	50	0	3	Timed
P03R	Bison	2019	10	27	11	50	0	3	Timed
P03R	Bison	2019	10	27	11	50	0	3	Timed
P03R	Bison	2019	10	27	12	10	0	2	Timed
P03R	Bison	2019	10	27	12	10	0	2	Timed
P03R	Bison	2019	11	8	10	30	0	5	Timed
P03R	Bison	2019	11	8	10	30	0	5	Timed
P03R	Bison	2019	11	8	10	30	0	5	Timed
P03R	Bison	2019	11	8	10	30	0	5	Timed
P03R	Bison	2019	11	8	10	30	0	5	Timed
P03R	Bison	2019	11	8	10	35	0	5	Timed
P03R	Bison	2019	11	8	10	35	0	5	Timed
P03R	Bison	2019	11	8	10	35	0	5	Timed
P03R	Bison	2019	11	8	10	35	0	5	Timed
P03R	Bison	2019	11	8	10	35	0	5	Timed
P03R	Bison	2019	11	8	10	40	0	2	Timed
P03R	Bison	2019	11	8	10	40	0	2	Timed
P03R	Bison	2019	11	8	10	45	0	1	Timed
P03R	Bison	2019	11	8	10	50	0	1	Timed
P03R	Bison	2019	11	8	11	0	0	1	Timed
P03R	Bison	2019	11	8	11	5	0	100	Timed
P03R	Bison	2019	11	8	11	5	0	100	Timed
P03R	Bison	2019	11	8	11	5	0	100	Timed
P03R	Bison	2019	11	8	11	5	0	100	Timed
P03R	Bison	2019	11	8	11	5	0	100	Timed
P03R	Bison	2019	11	8	11	5	0	100	Timed
P03R	Bison	2019	11	8	11	5	0	100	Timed
P03R	Bison	2019	11	8	11	5	0	100	Timed
P03R	Bison	2019	11	8	11	5	0	100	Timed
P03R	Bison	2019	11	8	11	5	0	100	Timed
P03R	Bison	2019	11	8	11	5	0	100	Timed
P03R	Bison	2019	11	8	11	5	0	100	Timed
P03R	Bison	2019	11	8	11	10	0	100	Timed
P03R	Bison	2019	11	8	11	10	0	100	Timed
P03R	Bison	2019	11	8	11	10	0	100	Timed
P03R	Bison	2019	11	8	11	10	0	100	Timed
P03R	Bison	2019	11	8	11	10	0	100	Timed
P03R	Bison	2019	11	8	11	10	0	100	Timed
P03R	Bison	2019	11	8	11	10	0	100	Timed
P03R	Bison	2019	11	8	11	10	0	100	Timed
P03R	Bison	2019	11	8	11	10	0	100	Timed
P03R	Bison	2019	11	8	11	10	0	100	Timed
P03R	Bison	2019	11	8	11	10	0	100	Timed
P03R	Bison	2019	11	8	11	10	0	100	Timed
P03R	Bison	2019	11	8	11	10	0	100	Timed
P03R	Bison	2019	11	8	11	10	0	100	Timed
P03R	Bison	2019	11	8	11	10	0	100	Timed
P03R	Bison	2019	11	8	11	10	0	100	Timed
P03R	Bison	2019	11	8	11	10	0	100	Timed
P03R	Bison	2019	11	8	11	10	0	100	Timed
P03R	Bison	2019	11	8	11	10	0	100	Timed
P03R	Bison	2019	11	8	11	10	0	100	Timed
P03R	Bison	2019	11	8	11	10	0	100	Timed
P03R	Bison	2019	11	8	11	10	0	100	Timed
P03R	Bison	2019	11	8	11	10	0	100	Timed
P03R	Bison	2019	11	8	11	10	0	100	Timed
P03R	Bison	2019	11	8	11	10	0	100	Timed
P03R	Bison	2019	11	8	11	15	0	100	Timed
P03R	Bison	2019	11	8	11	15	0	100	Timed
P03R	Bison	2019	11	8	11	15	0	100	Timed
P03R	Bison	2019	11	8	11	15	0	100	Timed
P03R	Bison	2019	11	8	11	15	0	100	Timed
P03R	Bison	2019	11	8	11	15	0	100	Timed
P03R	Bison	2019	11	8	11	15	0	100	Timed
P03R	Bison	2019	11	8	11	15	0	100	Timed
P03R	Bison	2019	11	8	11	15	0	100	Timed
P03R	Bison	2019	11	8	11	15	0	100	Timed
P03R	Bison	2019	11	8	11	15	0	100	Timed
P03R	Bison	2019	11	8	11	15	0	100	Timed
P03R	Bison	2019	11	8	11	15	0	100	Timed
P03R	Bison	2019	11	8	11	15	0	100	Timed
P03R	Bison	2019	11	8	11	15	0	100	Timed
P03R	Bison	2019	11	8	11	15	0	100	Timed
P03R	Bison	2019	11	8	11	15	0	100	Timed
P03R	Bison	2019	11	8	11	15	0	100	Timed
P03R	Bison	2019	11	8	11	15	0	100	Timed
P03R	Bison	2019	11	8	11	15	0	100	Timed
P03R	Bison	2019	11	8	11	15	0	100	Timed
P03R	Bison	2019	11	8	11	15	0	100	Timed
P03R	Bison	2019	11	8	11	15	0	100	Timed
P03R	Bison	2019	11	8	11	15	0	100	Timed
P03R	Bison	2019	11	8	11	15	0	100	Timed
P03R	Bison	2019	11	8	11	15	0	100	Timed
P03R	Bison	2019	11	8	11	15	0	100	Timed
P03R	Bison	2019	11	8	11	15	0	100	Timed
P03R	Bison	2019	11	8	11	15	0	100	Timed
P03R	Bison	2019	11	8	11	15	0	100	Timed
P03R	Bison	2019	11	8	11	20	0	100	Timed
P03R	Bison	2019	11	8	11	20	0	100	Timed
P03R	Bison	2019	11	8	11	20	0	100	Timed
P03R	Bison	2019	11	8	11	20	0	100	Timed
P03R	Bison	2019	11	8	11	20	0	100	Timed
P03R	Bison	2019	11	8	11	20	0	100	Timed
P03R	Bison	2019	11	8	11	20	0	100	Timed
P03R	Bison	2019	11	8	11	20	0	100	Timed
P03R	Bison	2019	11	8	11	20	0	100	Timed
P03R	Bison	2019	11	8	11	20	0	100	Timed
P03R	Bison	2019	11	8	11	20	0	100	Timed
P03R	Bison	2019	11	8	11	20	0	100	Timed
P03R	Bison	2019	11	8	11	20	0	100	Timed
P03R	Bison	2019	11	8	11	20	0	100	Timed
P03R	Bison	2019	11	8	11	20	0	100	Timed
P03R	Bison	2019	11	8	11	20	0	100	Timed
P03R	Bison	2019	11	8	11	20	0	100	Timed
P03R	Bison	2019	11	8	11	20	0	100	Timed
P03R	Bison	2019	11	8	11	20	0	100	Timed
P03R	Bison	2019	11	8	11	20	0	100	Timed
P03R	Bison	2019	11	8	11	20	0	100	Timed
P03R	Bison	2019	11	8	11	20	0	100	Timed
P03R	Bison	2019	11	8	11	20	0	100	Timed
P03R	Bison	2019	11	8	11	20	0	100	Timed
P03R	Bison	2019	11	8	11	20	0	100	Timed
P03R	Bison	2019	11	8	11	20	0	100	Timed
P03R	Bison	2019	11	8	11	20	0	100	Timed
P03R	Bison	2019	11	8	11	20	0	100	Timed
P03R	Bison	2019	11	8	11	20	0	100	Timed
P03R	Bison	2019	11	8	11	20	0	100	Timed
P03R	Bison	2019	11	8	11	20	0	100	Timed
P03R	Bison	2019	11	8	11	20	0	100	Timed
P03R	Bison	2019	12	11	11	15	0	9	Timed
P03R	Bison	2019	12	11	11	15	0	9	Timed
P03R	Bison	2019	12	11	11	15	0	9	Timed
P03R	Bison	2019	12	11	11	15	0	9	Timed
P03R	Bison	2019	12	11	11	15	0	9	Timed
P03R	Bison	2019	12	11	11	15	0	9	Timed
P03R	Bison	2019	12	11	11	15	0	9	Timed
P03R	Bison	2019	12	11	11	15	0	9	Timed
P03R	Bison	2019	12	11	11	15	0	9	Timed
P03R	Bison	2019	12	18	4	5	0	5	Timed
P03R	Bison	2019	12	18	4	5	0	5	Timed
P03R	Bison	2019	12	18	4	5	0	5	Timed
P03R	Bison	2019	12	18	4	5	0	5	Timed
P03R	Bison	2019	12	18	4	5	0	5	Timed
P03R	Bison	2019	12	18	4	10	0	6	Timed
P03R	Bison	2019	12	18	4	10	0	6	Timed
P03R	Bison	2019	12	18	4	10	0	6	Timed
P03R	Bison	2019	12	18	4	10	0	6	Timed
P03R	Bison	2019	12	18	4	10	0	6	Timed
P03R	Bison	2019	12	18	4	10	0	6	Timed
P03R	Bison	2019	12	18	4	15	0	2	Timed
P03R	Bison	2019	12	18	4	15	0	2	Timed
P03R	Bison	2019	12	18	4	25	0	1	Timed
P03R	Bison	2019	12	18	6	0	0	1	Timed
P03R	Bison	2019	12	18	6	5	0	1	Timed
P03R	Bison	2019	12	18	6	10	0	2	Timed
P03R	Bison	2019	12	18	6	10	0	2	Timed
P03R	Bison	2019	12	18	6	15	0	2	Timed
P03R	Bison	2019	12	18	6	15	0	2	Timed
P03R	Bison	2019	12	18	6	20	0	2	Timed
P03R	Bison	2019	12	18	6	20	0	2	Timed
P03R	Bison	2019	12	18	6	25	0	2	Timed
P03R	Bison	2019	12	18	6	25	0	2	Timed
P03R	Bison	2019	12	18	6	35	0	2	Timed
P03R	Bison	2019	12	18	6	35	0	2	Timed
P03R	Bison	2019	12	18	6	45	0	2	Timed
P03R	Bison	2019	12	18	6	45	0	2	Timed
P03R	Bison	2019	12	18	6	50	0	2	Timed
P03R	Bison	2019	12	18	6	50	0	2	Timed
P03R	Bison	2019	12	19	17	45	0	100	Timed
P03R	Bison	2019	12	19	17	45	0	100	Timed
P03R	Bison	2019	12	19	17	45	0	100	Timed
P03R	Bison	2019	12	19	17	45	0	100	Timed
P03R	Bison	2019	12	19	17	45	0	100	Timed
P03R	Bison	2019	12	19	17	45	0	100	Timed
P03R	Bison	2019	12	19	17	45	0	100	Timed
P03R	Bison	2019	12	19	17	45	0	100	Timed
P03R	Bison	2019	12	19	17	45	0	100	Timed
P03R	Bison	2019	12	19	17	45	0	100	Timed
P03R	Bison	2019	12	19	17	45	0	100	Timed
P03R	Bison	2019	12	19	17	45	0	100	Timed
P03R	Bison	2019	12	19	17	45	0	100	Timed
P03R	Bison	2019	12	19	17	45	0	100	Timed
P03R	Bison	2019	12	19	17	45	0	100	Timed
P03R	Bison	2019	12	19	17	45	0	100	Timed
P03R	Bison	2019	12	19	17	45	0	100	Timed
P03R	Bison	2019	12	19	17	45	0	100	Timed
P03R	Bison	2019	12	19	17	45	0	100	Timed
P03R	Bison	2019	12	19	17	45	0	100	Timed
P03R	Bison	2019	12	23	9	35	0	2	Timed
P03R	Bison	2019	12	23	9	35	0	2	Timed
P03R	Bison	2019	12	23	9	45	0	7	Timed
P03R	Bison	2019	12	23	9	45	0	7	Timed
P03R	Bison	2019	12	23	9	45	0	7	Timed
P03R	Bison	2019	12	23	9	45	0	7	Timed
P03R	Bison	2019	12	23	9	45	0	7	Timed
P03R	Bison	2019	12	23	9	45	0	7	Timed
P03R	Bison	2019	12	23	9	45	0	7	Timed
P03R	Bison	2019	12	23	17	5	0	2	Timed
P03R	Bison	2019	12	23	17	5	0	2	Timed
P03R	Bison	2019	12	23	17	10	0	4	Timed
P03R	Bison	2019	12	23	17	10	0	4	Timed
P03R	Bison	2019	12	23	17	10	0	4	Timed
P03R	Bison	2019	12	23	17	10	0	4	Timed
P03R	Bison	2019	12	23	17	15	0	1	Timed
P03R	Bison	2019	12	24	10	25	0	1	Timed
P03R	Bison	2019	12	28	14	5	0	6	Timed
P03R	Bison	2019	12	28	14	5	0	6	Timed
P03R	Bison	2019	12	28	14	5	0	6	Timed
P03R	Bison	2019	12	28	14	5	0	6	Timed
P03R	Bison	2019	12	28	14	5	0	6	Timed
P03R	Bison	2019	12	28	14	5	0	6	Timed
P03R	Bison	2020	1	1	11	40	0	3	Timed
P03R	Bison	2020	1	1	11	40	0	3	Timed
P03R	Bison	2020	1	1	11	40	0	3	Timed
P03R	Bison	2020	1	1	11	45	0	3	Timed
P03R	Bison	2020	1	1	11	45	0	3	Timed
P03R	Bison	2020	1	1	11	45	0	3	Timed
P03R	Bison	2020	1	4	14	35	0	14	Timed
P03R	Bison	2020	1	4	14	35	0	14	Timed
P03R	Bison	2020	1	4	14	35	0	14	Timed
P03R	Bison	2020	1	4	14	35	0	14	Timed
P03R	Bison	2020	1	4	14	35	0	14	Timed
P03R	Bison	2020	1	4	14	35	0	14	Timed
P03R	Bison	2020	1	4	14	35	0	14	Timed
P03R	Bison	2020	1	4	14	35	0	14	Timed
P03R	Bison	2020	1	4	14	35	0	14	Timed
P03R	Bison	2020	1	4	14	35	0	14	Timed
P03R	Bison	2020	1	4	14	35	0	14	Timed
P03R	Bison	2020	1	4	14	35	0	14	Timed
P03R	Bison	2020	1	4	14	35	0	14	Timed
P03R	Bison	2020	1	4	14	35	0	14	Timed
P03R	Bison	2020	1	5	15	40	0	6	Timed
P03R	Bison	2020	1	5	15	40	0	6	Timed
P03R	Bison	2020	1	5	15	40	0	6	Timed
P03R	Bison	2020	1	5	15	40	0	6	Timed
P03R	Bison	2020	1	5	15	40	0	6	Timed
P03R	Bison	2020	1	5	15	40	0	6	Timed
P03R	Bison	2020	1	5	16	0	0	9	Timed
P03R	Bison	2020	1	5	16	0	0	9	Timed
P03R	Bison	2020	1	5	16	0	0	9	Timed
P03R	Bison	2020	1	5	16	0	0	9	Timed
P03R	Bison	2020	1	5	16	0	0	9	Timed
P03R	Bison	2020	1	5	16	0	0	9	Timed
P03R	Bison	2020	1	5	16	0	0	9	Timed
P03R	Bison	2020	1	5	16	0	0	9	Timed
P03R	Bison	2020	1	5	16	0	0	9	Timed
P03R	Bison	2020	1	25	14	5	0	1	Timed
P03R	Bison	2020	1	25	14	10	0	1	Timed
P03R	Bison	2020	1	25	14	15	0	1	Timed
P03R	Bison	2020	1	26	14	15	0	2	Timed
P03R	Bison	2020	1	26	14	15	0	2	Timed
P03R	Bison	2020	1	29	19	0	0	100	Timed
P03R	Bison	2020	1	29	19	0	0	100	Timed
P03R	Bison	2020	1	29	19	0	0	100	Timed
P03R	Bison	2020	1	29	19	0	0	100	Timed
P03R	Bison	2020	1	29	19	0	0	100	Timed
P03R	Bison	2020	1	29	19	0	0	100	Timed
P03R	Bison	2020	1	29	19	0	0	100	Timed
P03R	Bison	2020	1	29	19	0	0	100	Timed
P03R	Bison	2020	1	29	19	0	0	100	Timed
P03R	Bison	2020	1	29	19	5	0	100	Timed
P03R	Bison	2020	1	29	19	5	0	100	Timed
P03R	Bison	2020	1	29	19	5	0	100	Timed
P03R	Bison	2020	1	29	19	5	0	100	Timed
P03R	Bison	2020	1	29	19	5	0	100	Timed
P03R	Bison	2020	1	29	19	5	0	100	Timed
P03R	Bison	2020	1	29	19	5	0	100	Timed
P03R	Bison	2020	1	29	19	5	0	100	Timed
P05B	Bison	2019	7	20	4	16	44	1	Motion
P05B	Bison	2019	7	20	4	17	31	1	Motion
P05B	Bison	2019	7	20	4	19	12	2	Motion
P05B	Bison	2019	7	20	4	19	12	2	Motion
P05B	Bison	2019	7	20	4	20	3	1	Motion
P05B	Bison	2019	7	20	4	20	35	1	Motion
P05B	Bison	2019	7	20	4	33	11	1	Motion
P05B	Bison	2019	7	20	6	55	32	1	Motion
P05B	Bison	2019	7	20	6	55	55	3	Motion
P05B	Bison	2019	7	20	6	55	55	3	Motion
P05B	Bison	2019	7	20	6	55	55	3	Motion
P05B	Bison	2019	7	20	6	56	16	2	Motion
P05B	Bison	2019	7	20	6	56	16	2	Motion
P05B	Bison	2019	7	20	6	56	42	1	Motion
P05B	Bison	2019	7	20	6	57	2	1	Motion
P05B	Bison	2019	7	20	6	57	30	1	Motion
P05B	Bison	2019	7	20	6	58	18	3	Motion
P05B	Bison	2019	7	20	6	58	18	3	Motion
P05B	Bison	2019	7	20	6	58	18	3	Motion
P05B	Bison	2019	7	20	7	49	29	3	Motion
P05B	Bison	2019	7	20	7	49	29	3	Motion
P05B	Bison	2019	7	20	7	49	29	3	Motion
P05B	Bison	2019	7	20	7	49	48	2	Motion
P05B	Bison	2019	7	20	7	49	48	2	Motion
P05B	Bison	2019	7	20	7	53	44	2	Motion
P05B	Bison	2019	7	20	7	53	44	2	Motion
P05B	Bison	2019	7	20	7	55	8	1	Motion
P05B	Bison	2019	7	20	7	55	28	1	Motion
P05B	Bison	2019	7	20	8	43	56	2	Motion
P05B	Bison	2019	7	20	8	43	56	2	Motion
P05B	Bison	2019	7	20	8	44	18	3	Motion
P05B	Bison	2019	7	20	8	44	18	3	Motion
P05B	Bison	2019	7	20	8	44	18	3	Motion
P05B	Bison	2019	7	20	8	44	51	3	Motion
P05B	Bison	2019	7	20	8	44	51	3	Motion
P05B	Bison	2019	7	20	8	44	51	3	Motion
P05B	Bison	2019	7	20	8	46	19	4	Motion
P05B	Bison	2019	7	20	8	46	19	4	Motion
P05B	Bison	2019	7	20	8	46	19	4	Motion
P05B	Bison	2019	7	20	8	46	19	4	Motion
P05B	Bison	2019	7	20	8	47	18	8	Motion
P05B	Bison	2019	7	20	8	47	18	8	Motion
P05B	Bison	2019	7	20	8	47	18	8	Motion
P05B	Bison	2019	7	20	8	47	18	8	Motion
P05B	Bison	2019	7	20	8	47	18	8	Motion
P05B	Bison	2019	7	20	8	47	18	8	Motion
P05B	Bison	2019	7	20	8	47	18	8	Motion
P05B	Bison	2019	7	20	8	47	18	8	Motion
P05B	Bison	2019	7	20	8	47	37	8	Motion
P05B	Bison	2019	7	20	8	47	37	8	Motion
P05B	Bison	2019	7	20	8	47	37	8	Motion
P05B	Bison	2019	7	20	8	47	37	8	Motion
P05B	Bison	2019	7	20	8	47	37	8	Motion
P05B	Bison	2019	7	20	8	47	37	8	Motion
P05B	Bison	2019	7	20	8	47	37	8	Motion
P05B	Bison	2019	7	20	8	47	37	8	Motion
P05B	Bison	2019	7	20	8	47	57	6	Motion
P05B	Bison	2019	7	20	8	47	57	6	Motion
P05B	Bison	2019	7	20	8	47	57	6	Motion
P05B	Bison	2019	7	20	8	47	57	6	Motion
P05B	Bison	2019	7	20	8	47	57	6	Motion
P05B	Bison	2019	7	20	8	47	57	6	Motion
P05B	Bison	2019	7	20	8	48	16	7	Motion
P05B	Bison	2019	7	20	8	48	16	7	Motion
P05B	Bison	2019	7	20	8	48	16	7	Motion
P05B	Bison	2019	7	20	8	48	16	7	Motion
P05B	Bison	2019	7	20	8	48	16	7	Motion
P05B	Bison	2019	7	20	8	48	16	7	Motion
P05B	Bison	2019	7	20	8	48	16	7	Motion
P05B	Bison	2019	7	20	8	48	50	9	Motion
P05B	Bison	2019	7	20	8	48	50	9	Motion
P05B	Bison	2019	7	20	8	48	50	9	Motion
P05B	Bison	2019	7	20	8	48	50	9	Motion
P05B	Bison	2019	7	20	8	48	50	9	Motion
P05B	Bison	2019	7	20	8	48	50	9	Motion
P05B	Bison	2019	7	20	8	48	50	9	Motion
P05B	Bison	2019	7	20	8	48	50	9	Motion
P05B	Bison	2019	7	20	8	48	50	9	Motion
P05B	Bison	2019	7	20	8	49	14	8	Motion
P05B	Bison	2019	7	20	8	49	14	8	Motion
P05B	Bison	2019	7	20	8	49	14	8	Motion
P05B	Bison	2019	7	20	8	49	14	8	Motion
P05B	Bison	2019	7	20	8	49	14	8	Motion
P05B	Bison	2019	7	20	8	49	14	8	Motion
P05B	Bison	2019	7	20	8	49	14	8	Motion
P05B	Bison	2019	7	20	8	49	14	8	Motion
P05B	Bison	2019	7	20	8	50	37	4	Motion
P05B	Bison	2019	7	20	8	50	37	4	Motion
P05B	Bison	2019	7	20	8	50	37	4	Motion
P05B	Bison	2019	7	20	8	50	37	4	Motion
P05B	Bison	2019	7	20	8	50	59	4	Motion
P05B	Bison	2019	7	20	8	50	59	4	Motion
P05B	Bison	2019	7	20	8	50	59	4	Motion
P05B	Bison	2019	7	20	8	50	59	4	Motion
P05B	Bison	2019	7	20	8	51	19	5	Motion
P05B	Bison	2019	7	20	8	51	19	5	Motion
P05B	Bison	2019	7	20	8	51	19	5	Motion
P05B	Bison	2019	7	20	8	51	19	5	Motion
P05B	Bison	2019	7	20	8	51	19	5	Motion
P05B	Bison	2019	7	20	8	52	1	3	Motion
P05B	Bison	2019	7	20	8	52	1	3	Motion
P05B	Bison	2019	7	20	8	52	1	3	Motion
P05B	Bison	2019	7	20	8	52	21	2	Motion
P05B	Bison	2019	7	20	8	52	21	2	Motion
P05B	Bison	2019	7	20	8	52	46	2	Motion
P05B	Bison	2019	7	20	8	52	46	2	Motion
P05B	Bison	2019	7	20	8	53	39	2	Motion
P05B	Bison	2019	7	20	8	53	39	2	Motion
P05B	Bison	2019	7	20	8	54	19	1	Motion
P05B	Bison	2019	7	20	8	55	29	2	Motion
P05B	Bison	2019	7	20	8	55	29	2	Motion
P05B	Bison	2019	7	20	8	55	48	2	Motion
P05B	Bison	2019	7	20	8	55	48	2	Motion
P05B	Bison	2019	7	20	8	56	9	1	Motion
P05B	Bison	2019	7	20	8	56	28	1	Motion
P05B	Bison	2019	7	20	9	7	22	1	Motion
P05B	Bison	2019	7	20	9	14	38	2	Motion
P05B	Bison	2019	7	20	9	14	38	2	Motion
P05B	Bison	2019	7	20	9	14	59	1	Motion
P05B	Bison	2019	7	20	9	15	58	1	Motion
P05B	Bison	2019	7	20	9	16	28	1	Motion
P05B	Bison	2019	7	20	9	19	55	1	Motion
P05B	Bison	2019	7	20	10	36	9	2	Motion
P05B	Bison	2019	7	20	10	36	9	2	Motion
P05B	Bison	2019	7	20	10	37	35	2	Motion
P05B	Bison	2019	7	20	10	37	35	2	Motion
P05B	Bison	2019	7	20	10	38	4	2	Motion
P05B	Bison	2019	7	20	10	38	4	2	Motion
P05B	Bison	2019	7	20	10	38	35	3	Motion
P05B	Bison	2019	7	20	10	38	35	3	Motion
P05B	Bison	2019	7	20	10	38	35	3	Motion
P05B	Bison	2019	7	20	10	39	47	6	Motion
P05B	Bison	2019	7	20	10	39	47	6	Motion
P05B	Bison	2019	7	20	10	39	47	6	Motion
P05B	Bison	2019	7	20	10	39	47	6	Motion
P05B	Bison	2019	7	20	10	39	47	6	Motion
P05B	Bison	2019	7	20	10	39	47	6	Motion
P05B	Bison	2019	7	20	10	40	19	7	Motion
P05B	Bison	2019	7	20	10	40	19	7	Motion
P05B	Bison	2019	7	20	10	40	19	7	Motion
P05B	Bison	2019	7	20	10	40	19	7	Motion
P05B	Bison	2019	7	20	10	40	19	7	Motion
P05B	Bison	2019	7	20	10	40	19	7	Motion
P05B	Bison	2019	7	20	10	40	19	7	Motion
P05B	Bison	2019	7	20	10	40	38	10	Motion
P05B	Bison	2019	7	20	10	40	38	10	Motion
P05B	Bison	2019	7	20	10	40	38	10	Motion
P05B	Bison	2019	7	20	10	40	38	10	Motion
P05B	Bison	2019	7	20	10	40	38	10	Motion
P05B	Bison	2019	7	20	10	40	38	10	Motion
P05B	Bison	2019	7	20	10	40	38	10	Motion
P05B	Bison	2019	7	20	10	40	38	10	Motion
P05B	Bison	2019	7	20	10	40	38	10	Motion
P05B	Bison	2019	7	20	10	40	38	10	Motion
P05B	Bison	2019	7	20	10	41	16	7	Motion
P05B	Bison	2019	7	20	10	41	16	7	Motion
P05B	Bison	2019	7	20	10	41	16	7	Motion
P05B	Bison	2019	7	20	10	41	16	7	Motion
P05B	Bison	2019	7	20	10	41	16	7	Motion
P05B	Bison	2019	7	20	10	41	16	7	Motion
P05B	Bison	2019	7	20	10	41	16	7	Motion
P05B	Bison	2019	7	20	10	41	51	11	Motion
P05B	Bison	2019	7	20	10	41	51	11	Motion
P05B	Bison	2019	7	20	10	41	51	11	Motion
P05B	Bison	2019	7	20	10	41	51	11	Motion
P05B	Bison	2019	7	20	10	41	51	11	Motion
P05B	Bison	2019	7	20	10	41	51	11	Motion
P05B	Bison	2019	7	20	10	41	51	11	Motion
P05B	Bison	2019	7	20	10	41	51	11	Motion
P05B	Bison	2019	7	20	10	41	51	11	Motion
P05B	Bison	2019	7	20	10	41	51	11	Motion
P05B	Bison	2019	7	20	10	41	51	11	Motion
P05B	Bison	2019	7	20	10	42	11	13	Motion
P05B	Bison	2019	7	20	10	42	11	13	Motion
P05B	Bison	2019	7	20	10	42	11	13	Motion
P05B	Bison	2019	7	20	10	42	11	13	Motion
P05B	Bison	2019	7	20	10	42	11	13	Motion
P05B	Bison	2019	7	20	10	42	11	13	Motion
P05B	Bison	2019	7	20	10	42	11	13	Motion
P05B	Bison	2019	7	20	10	42	11	13	Motion
P05B	Bison	2019	7	20	10	42	11	13	Motion
P05B	Bison	2019	7	20	10	42	11	13	Motion
P05B	Bison	2019	7	20	10	42	11	13	Motion
[truncated: 47,588 more rows]
