# Supplementary material for: N-mixture models with camera trap imagery produce accurate abundance estimates of ungulates
Source: Sci Rep. 2024 Dec 28;14:31421. doi: 10.1038/s41598-024-83011-4 (PMC11682081; doi:10.1038/s41598-024-83011-4)
Supplement: Supplementary file 10 — Supplementary Material 10 [file 41598_2024_83011_MOESM10_ESM.txt]

# R code for calculating the detection nondetection prior
#Harris G.M., Stewart D.R., Butler M. J., Rominger E. M., Ruhl C. Q., McDonald D. T., & Schmidt P.M. N-mixture models with camera trap imagery produce accurate abundance estimates of ungulates.
# Approach uses occupancy methods to calculate the alpha and beta parameters for a beta distribution corresponding to species detection (p).
# Example data contained in SupplementaryTableS9.csv

library(tidyverse)
library(dplyr)

# set working directory
setwd("C:/    ")

# Select data
new_dat<-read.csv("SupplementaryTableS9.csv",header=T,sep=",")

nsites<-length(factor(unique(new_dat$CameraID))) # Get number of sampling sites
ndays=3  # Length of repeated sampling frame.  
nweeks<-length(factor(unique(new_dat$Date))) # of weeks in the analysis

#create array of detections
datS = cbind(new_dat$Day1,new_dat$Day2,new_dat$Day3) 

ndat<-array(NA,dim=c(nsites,ndays,nweeks))
for(i in 1:nweeks){
  ndat[,,i]<-datS[((i-1)*nsites+1):(i*nsites),]
}
ndat[ndat>0]<-1 # Code data as detected (1) and not detected (0)

library(jagsUI)

cat("
    model{
    
    #Detection priors 
    alphaP~dunif(0,20)
    betaP~dunif(0,20)
    
    #Occupancy priors
    alphaZ~dunif(0,20)
    betaZ~dunif(0,20)
    
    for(i in 1:nsites){
    for(j in 1:ndays){
    for(k in 1:nweeks){
    y[i,j,k]~dbern(muY[i,j,k]) #observed data and likelihood
    
    muY[i,j,k]<-z[i,k]*p[i,j,k] #mean occupancy state
    p[i,j,k]~dbeta(alphaP,betaP) #detection probability
    }}}
    
    for(i in 1:nsites){
    for(k in 1:nweeks){
    z[i,k]~dbern(muZ[i,k])
    muZ[i,k]~dbeta(alphaZ,betaZ) #latent occupancy probability
    }}

}",fill=TRUE,file="occ.txt")


zst<- apply(ndat,c(1,3),max,na.rm=TRUE)

zst = replace(zst, zst == "-Inf", 0) # replacing any arising -Inf with "0"

inits<-function()
  list(z=zst)
win.data<-list(y=ndat,nsites=nsites,ndays=ndays,nweeks=nweeks)

params=c("alphaP","betaP")
ni<-500000
nt<-1
nb<-50000
nc<-3

out<-jags(data=win.data,inits=inits,params,"occ.txt",n.chains=nc,n.thin=nt,n.iter=ni,n.burnin=nb,parallel = TRUE)
print(out,digs=3)
