# Supplementary material for: N-mixture models with camera trap imagery produce accurate abundance estimates of ungulates
Source: Sci Rep. 2024 Dec 28;14:31421. doi: 10.1038/s41598-024-83011-4 (PMC11682081; doi:10.1038/s41598-024-83011-4)
Supplement: Supplementary file 11 — Supplementary Material 11 [file 41598_2024_83011_MOESM11_ESM.txt]

#Analytical N-mixture modeling code for abundance estimation
#Code used in the following publciation (use for citation)
#Harris G.M., Stewart D.R., Butler M. J., Rominger E. M., Ruhl C. Q., McDonald D. T., & Schmidt P.M. N-mixture models with camera trap imagery produce accurate abundance estimates of ungulates.

# Sample data are included in SupplementaryTableS9.csv

# Load packages

library(R2WinBUGS)
library(tidyverse) 


# Set Directory and load data 
setwd("C:/   ")
dat<-read.csv("SupplementaryTableS9.csv",header=T,sep=",")

# Convert table to tibble format as it is often used in the tidyverse and ggplot2 packages.

my_dat<-as_tibble(dat)  
head(my_dat)

# Select data desired.  "Adult" in this example
new_dat=my_dat %>% filter(AgeSex == "ADULT")

nsites<-length(factor(unique(new_dat$CameraID))) # Total of trail camera sampling sites. 
nweeks<-length(factor(unique(new_dat$Date))) # This is the total number of sampling occasions (i.e., the # of survey windows for analyses).

# Identify the number of sampling days within the survey window (sampling interval).  This example has 3 days.
ndays<-3  

# Reformatting data. Building an array "y" that puts in animal counts within a framework of sites, days and weeks of sampling.
Y<-cbind(new_dat$Day1,new_dat$Day2,new_dat$Day3)
y<-array(Y,dim=c(nsites,ndays,nweeks)) # place data in subsets (array) to match the number of unique survey windows (nweeks)

# Check data. This is sampling week 1 (i.e., temporal window). With rows of sites and columns of days.
y[,,1]

# Relevant Notes:

# Nij ~ Binomial(Ni,p) # with Nij as Number of individuals detected at site i on occassion j  This is binomialy distributed with Ni being the population size at location i, with p as detection probability.

# Likelihood is L(Ni,p|{ni1....,nij})

# Replicate samples at k day intervals during period j, in each site (i) to yield k site-specific likelihoods conditional on {N1,N2...Nk} and p.

# Nijk which is abundance at each site (i), for each temporal period (j) over k days (3 in this example).

sink("Model.txt")
cat("
model {
# Priors
for(i in 1:nsites){

lam[i]~dnorm(0,0.5)   #random intercept.  Use when doing the poisson log transform.

}

# Likelihood

# Biological model for true abundance
 for (i in 1:nsites) { # Loops over i sites 
 for (j in 1:nweeks){  # Loops over j weeks
   N[i,j] ~ dpois(lambda[i,j]) # Abundance at each site and at each week follows a Poisson distribution.  Mean in the poisson is the count at each i,j.  Estimating the lambda for every camera and time period to predict the mean N (Abundance) based off the poisson distribution.
   
   log(lambda[i,j]) <- lam[i]  # Assuming intercept of log linear model is normally distributed as assigned. Assumes the mean count (intercept) follows a normal distribution across all sites and can vary by site.
 }
 }
 
for (i in 1:nsites){	# Loops over all n observations at each site (i)
for (k in 1:ndays){  # Loops over k days 
for (j in 1:nweeks){ # Loops over j weeks (sampling windows)
   y[i,k,j] ~ dbin(p[i,k,j], N[i,j]) # The count data follows a binomial distribution. we observed y and know a proportion of N. 

# Prior for p (detection probability)

 p[i,k,j] ~ dbeta(4.1, 20.2) # using a SME prior as an example. Analyses within the publication used informed priors, as described therein.

}
}
}

# Derived quantities 

totalN1_June17X <- sum(N[,6:15])
totalN1_July17X <- sum(N[,16:25])
totalN1_Aug17X <- sum(N[,26:35])
totalN1_Sept17X <- sum(N[,36:45])
totalN1_Oct17X <- sum(N[,46:55])
totalN1_Nov17X <- sum(N[,56:65])
totalN1_Dec17X <- sum(N[,66:75])
totalN1_Jan18X <- sum(N[,76:85])
totalN1_Feb18X <- sum(N[,86:95])
totalN1_March18X <- sum(N[,96:105])
totalN1_April18X <- sum(N[,106:115])

# Proportion of rams.  alpha = ram count +1 & beta = ewe count + 1, for each month

  re.6 ~ dbeta(14,8)
  re.7 ~ dbeta(13,17)
  re.8 ~ dbeta(19,28)
  re.9 ~ dbeta(18,26)
  re.10 ~ dbeta(6,6)
  re.11 ~ dbeta(16,14)
  re.12 ~ dbeta(17,16)
  re.1 ~ dbeta(11,29)
  re.2 ~ dbeta(7,20)
  re.3 ~ dbeta(29,31)
  re.4 ~ dbeta(20,26)

# RAMS

RN1_June17X <- sum(N[,6:15]) * re.6
RN1_July17X <- sum(N[,16:25]) * re.7
RN1_Aug17X <- sum(N[,26:35]) * re.8
RN1_Sept17X <- sum(N[,36:45]) * re.9
RN1_Oct17X <- sum(N[,46:55]) * re.10
RN1_Nov17X <- sum(N[,56:65]) * re.11
RN1_Dec17X <- sum(N[,66:75]) * re.12
RN1_Jan18X <- sum(N[,76:85]) * re.1
RN1_Feb18X <- sum(N[,86:95]) * re.2
RN1_March18X <- sum(N[,96:105]) * re.3
RN1_April18X <- sum(N[,106:115]) * re.4


# Proportion of ewes:  alpha = ewe count +1 & beta = ram count +1, for each month


  er.6 ~ dbeta(8,14)
  er.7 ~ dbeta(17,13)
  er.8 ~ dbeta(28,19)
  er.9 ~ dbeta(26,18)
  er.10 ~ dbeta(6,6)
  er.11 ~ dbeta(14,16)
  er.12 ~ dbeta(16,17)
  er.1 ~ dbeta(29,11)
  er.2 ~ dbeta(20,7)
  er.3 ~ dbeta(31,29)
  er.4 ~ dbeta(26,20)
  
# EWES


EN1_June17X <- sum(N[,6:15]) * er.6
EN1_July17X <- sum(N[,16:25]) * er.7
EN1_Aug17X <- sum(N[,26:35]) * er.8
EN1_Sept17X <- sum(N[,36:45]) * er.9
EN1_Oct17X <- sum(N[,46:55]) * er.10
EN1_Nov17X <- sum(N[,56:65]) * er.11
EN1_Dec17X <- sum(N[,66:75]) * er.12
EN1_Jan18X <- sum(N[,76:85]) * er.1
EN1_Feb18X <- sum(N[,86:95]) * er.2
EN1_March18X <- sum(N[,96:105]) * er.3
EN1_April18X <- sum(N[,106:115]) * er.4

# YOUNG

# Young proportion: alpha = young count +1 & beta = adult count +1, for each month


  ya.6 ~ dbeta(5,23)
  ya.7 ~ dbeta(9,35)
  ya.8 ~ dbeta(17,43)
  ya.9 ~ dbeta(8,41)
  ya.10 ~ dbeta(9,14)
  ya.11 ~ dbeta(6,30)
  ya.12 ~ dbeta(15,31)
  ya.1 ~ dbeta(15,48)
  ya.2 ~ dbeta(13,31)
  ya.3 ~ dbeta(34,70)
  ya.4 ~ dbeta(27,61)


YNG1_June17X <- sum(N[,6:15]) * ya.6
YNG1_July17X <- sum(N[,16:25]) * ya.7
YNG1_Aug17X <- sum(N[,26:35]) * ya.8
YNG1_Sept17X <- sum(N[,36:45]) * ya.9
YNG1_Oct17X <- sum(N[,46:55]) * ya.10
YNG1_Nov17X <- sum(N[,56:65]) * ya.11
YNG1_Dec17X <- sum(N[,66:75]) * ya.12
YNG1_Jan18X <- sum(N[,76:85]) * ya.1
YNG1_Feb18X <- sum(N[,86:95]) * ya.2
YNG1_March18X <- sum(N[,96:105]) * ya.3
YNG1_April18X <- sum(N[,106:115]) * ya.4

# SUMMARIES 
AdultSpringB <- (totalN1_Feb18X + totalN1_March18X + totalN1_April18X)/3
AdultWinterB <- (totalN1_Nov17X + totalN1_Dec17X + totalN1_Jan18X)/3
AdultFallB <- (totalN1_Aug17X + totalN1_Sept17X + totalN1_Oct17X)/3
AdultSummerB <- (totalN1_July17X + totalN1_June17X)/2


RamSpringB <- (RN1_Feb18X + RN1_March18X + RN1_April18X)/3
RamWinterB <- (RN1_Nov17X + RN1_Dec17X + RN1_Jan18X)/3
RamFallB <- (RN1_Aug17X + RN1_Sept17X + RN1_Oct17X)/3
RamSummerB <- (RN1_July17X + RN1_June17X)/2

EweSpringB <- (EN1_Feb18X + EN1_March18X + EN1_April18X)/3
EweWinterB <- (EN1_Nov17X + EN1_Dec17X + EN1_Jan18X)/3
EweFallB <- (EN1_Aug17X + EN1_Sept17X + EN1_Oct17X)/3
EweSummerB <- (EN1_July17X + EN1_June17X) / 2

YoungSpringB <- (YNG1_Feb18X + YNG1_March18X + YNG1_April18X)/3
YoungWinterB <- (YNG1_Nov17X + YNG1_Dec17X + YNG1_Jan18X)/3
YoungFallB <- (YNG1_Aug17X + YNG1_Sept17X + YNG1_Oct17X)/3
YoungSummerB <- (YNG1_July17X + YNG1_June17X) /2


meanP<-mean(p[,,])
}
",fill=TRUE)  # Completing code necessary to finalize model
sink()

# Package data for WinBUGS
win.data <- list(nsites=nsites,ndays=ndays,nweeks=nweeks, y=y)

# Initial values
Nst <- matrix(apply(y, c(1,3), max, na.rm=TRUE)+1,nrow=nsites,ncol=nweeks) # Initial values used to start the simulations.  Iterating over i,j,k so need that many starting values. 

Nst[Nst<1] = 1  # Remove any -Inf

inits <- function(){list(N = Nst,lam=rnorm(nsites,0,0.1))} # Initial values to kick off model.Random samples from normal with mean = 0 and sd = 0.1)

# Parameters to monitor

parameters <- c("lam","totalN1_June17X","totalN1_July17X","totalN1_Aug17X","totalN1_Sept17X","totalN1_Oct17X","totalN1_Nov17X","totalN1_Dec17X","totalN1_Jan18X","totalN1_Feb18X","totalN1_March18X","totalN1_April18X", "RN1_June17X","RN1_July17X","RN1_Aug17X","RN1_Sept17X","RN1_Oct17X","RN1_Nov17X","RN1_Dec17X","RN1_Jan18X","RN1_Feb18X","RN1_March18X","RN1_April18X","EN1_June17X","EN1_July17X","EN1_Aug17X","EN1_Sept17X","EN1_Oct17X","EN1_Nov17X","EN1_Dec17X","EN1_Jan18X","EN1_Feb18X","EN1_March18X","EN1_April18X","YNG1_June17X","YNG1_July17X","YNG1_Aug17X","YNG1_Sept17X","YNG1_Oct17X","YNG1_Nov17X","YNG1_Dec17X","YNG1_Jan18X","YNG1_Feb18X","YNG1_March18X","YNG1_April18X", "AdultSpringB","AdultWinterB", "AdultFallB","AdultSummerB","RamSpringB","RamWinterB", "RamFallB","RamSummerB","EweSpringB","EweWinterB", "EweFallB","EweSummerB","YoungSpringB","YoungWinterB", "YoungFallB","YoungSummerB","meanP") 

# MCMC settings  Note: Models were run with 3 chains, ni = 8000; nb = 5000 and nt=1.  Rhat =1.  Then models run 1 chain with settings as below.
ni = 30  # Number of iterations
nb = 10 # Amount of burn in
nt = 1  # Amount to thin

# Run model
out <- bugs(data=win.data, inits=inits, parameters.to.save=parameters, 
            model.file="Model.txt", n.chains=3, 
            n.iter = ni, n.burnin = nb, 
            n.thin = nt, DIC=TRUE, 
            debug=TRUE, bugs.directory="C:/WinBugs/winbugs14_full_patched/WinBUGS14")

print(out, dig = 3)
